# Supplementary material for: How Lebanese adults perceive travel vaccinations: A single center study
Source: Medicine (Baltimore). 2026 Jul 31;105(31):e50062. doi: 10.1097/MD.0000000000050062 (PMC13433072; doi:10.1097/MD.0000000000050062)
Supplement: Supplementary file 1 [file medi-105-e50062-s001.xlsx]

## Sheet: SPSS_Data
ID	Age	Gender	Education	Residency	Occupation	HCSpecialty	Marital	Children	Nationality	MedRiskFactors	Smoke	VaxRecommended	NotCompReason	KnowHTNvax	JobReqVax	Att_AdultsUpdate	Att_Protective	Att_TriggerDisease	Att_Unnecessary	Att_HarmfulChem	Att_ConcernSideFx	Att_WouldGet	Att_WouldRecommend	Att_LessImportant	TravelLastYr	ConsultedDr	ShouldConsult	WhenConsult	FirstAidKit	TakeMeds	TakePrecautions	KnowPreventMeds	KnowPreTravelVax	RecBy	AwarenessChannel	Dest_Europe	Dest_NorthAmerica	Dest_Gulf	Dest_Asia	Dest_Africa	Dest_MiddleEast	Dest_SouthAmerica	Dest_Australia	Dest_Unspecified	Prec_Food	Prec_Water	Prec_InsectBites	Prec_MedsVaccines	Prec_Other
1	28	1	4	1	8	3	1	0	2	1	1	1	0	0	1	1	1	3	2	2	2	1	1	2	1	0	1	1	0	1	0	1	1	7	1	1	0	0	0	0	0	0	0	0
2	30	2	3	1	1	0	2	0	1	0	0	0	3	0	0	1	1	3	2	3	1	1	1	3	0		0	0	0	0	0	0	1		3
3	28	2	4	2	8	3	1	0	1	0	0	1	0	0	1	1	1	3	2	2	2	1	1	2	1	1	1	3	0	1	1	1	1		4	0	1	0	0	0	0	0	0	0	0	0	0	1	0
4	30	2	4	2	2	0	1	0	1	0	1	1	0	0	0	1	1	3	1	2	3	1	1	2	1	1	1	1	1	1	0	0	1	1	1	1	0	0	0	0	0	0	0	0
5	27	1	4	2	8	3	1	0	1	0	0	1	0	0	1	1	1	2	2	2	2	1	1	2	1	0	1	3	0	1	1	1	1		3	1	1	0	0	0	0	0	0	0	1	1	0	0	0
6	27	1	3	2	0	0	1	0	1	0	1	0	4	0	0	1	3	3	2	3	1	1	1	1	1	0	0	0	0	1	1	0	1		1	1	0	0	0	0	0	0	0	0	0	1	0	0	0
7	24	1	4	2	14	0	1	0	1	0	0	1	4	0	1	1	1	2	2	3	1	1	1	2	1	0	0	0	0	1	0	0	1	7	1	1	0	0	0	0	0	0	0	0
8	32	2	4	2	8	7	2	1	1	0	0	1	0	0	1	1	1	2	2	2	3	1	1	3	0		0	0	1	1	1	1	1	7	1										0	0	1	0	0
9	26	2	2	2	8	10	1	0	1	0	0	1	0	0	1	1	1	3	2	2	2	1	1	2	1	0	1	2	1	1	0	1	1	4	1	0	0	0	0	0	1	0	0	0
10	24	2	4	2	14	6	1	0	1	0	0	1	0	0	1	2	1	2	2	2	2	1	1	2	1	0	1	3	0	1	0	1	1	4	1	1	0	0	0	0	0	0	0	0
11	23	2	4	2	14	6	1	0	1	0	0	1	0	0	1	1	1	1	2	2	1	2	1	1	1	0	1	3	0	1	0	1	1	7	1	0	0	0	1	0	0	0	0	0
12	24	2	4	2	14	6	1	0	1	0	0	1	3	0	1	1	1	2	2	2	2	1	1	2	1	0	0	0	0	1	0	1	1	3	1	0	1	0	0	0	0	0	0	0
13	24	2	2	2	8	16	1	0	1	0	0	1	0	0	1	1	1	2	2	2	2	1	1	2	1	0	0	0	0	1	0	1	1		3	0	0	0	0	0	0	0	1	0
14	22	1	2	2	14	0	1	0	1	0	0	0	0	0	1	3	2	2	2	1	1	1	1	2	1	0	0	0	0	1	0	1	1		1	0	1	0	0	0	0	0	0	0
15	26	2	4	2	2	0	1	0	1	0	0	0	3	0	0	1	1	2	3	3	3	1	1	3	1	0	0	0	1	1	1	0	1		1	0	1	0	0	0	0	0	0	0	0	0	0	1	0
16	32	2	3	2	0	0	2	1	1	0	0	1	0	1	0	1	1	1	2	2	3	1	1	2	1	0	0	0	1	1	0	1	1	2	1	1	0	1	0	0	0	0	0	0
17	24	2	4	2	2	0	1	0	1	0	0	0	0	0	0	1	1	3	3	2	2	1	2	3	0		1	0	0	0	0	0	0		5
18	26	2	4	2	8	3	1	0	1	0	1	1	0	0	1	1	1	1	2	2	2	1	1	2	1	0	1	3	1	1	1	1	0		1	0	0	0	0	0	0	0	0	1
19	23	2	3	2	2	0	1	0	1	0	0	1	4	0	0	1	1	1	2	2	2	1	1	1	1	0	0	0	1	1	0	0	1		1	0	0	0	0	0	1	0	0	0
20	28	2	3	2	8	2	2	0	1	0	0	1	0	0	0	1	1	2	2	2	2	1	1	2	1	1	1	3	0	1	0	1	1	10	6	0	0	1	0	1	0	0	0	0
21	22	2	4	5	8	16	1	0	1	0	0	1	0	0	1	1	1	2	3	2	1	1	1	2	0		1	0	1	1	1	1	0	2	1
22	23	2	3	2	1	0	1	0	1	0	0	0	0	0	0	1	3	3	1	3	3	3	3	1	1	0	0	0	1	1	1	1	1		1	1	0	0	0	0	0	0	0	0	1	0	0	0	0
23	24	2	3	2	8	16	1	0	1	1	0	1	0	0	1	1	3	3	2	2	1	1	1	2	0		1	3	1	1	1	1	1	7	1
24	24	2	3	1	14	6	1	0	1	0	0	1	0	0	1	1	1	3	2	3	1	1	1	2	1	0	0	0	0	0	0	0	1	7	1	1	0	1	0	0	0	0	0	0
25	28	1	3	1	8	3	1	0	1	1	0	1	0	0	1	1	1	2	2	2	2	1	1	2	1	0	0	0	0	1	1	1	1	7	1	1	1	0	1	0	0	0	0	0	1	1	0	0	0
26	32	2	3	2	8	7	2	1	1	0	1	1	4	0	1	3	1	2	2	2	2	2	2	1	0		1	3	0	0	0	1	1	7	2
27	26	1	4	1	8	3	1	0	1	0	0	0	0	0	1	1	1	2	2	2	1	1	1	2	1	0	1	1	0	1	1	1	1		1	1	0	0	0	0	0	0	0	0	0	0	1	0	0
28	24	2	3	2	8	2	1	0	1	0	0	1	0	0	1	1	1	1	2	3	1	1	1	2	1	0	1	3	1	1	1	0	1		1	1	0	0	0	0	0	0	0	0	0	0	1	0	0
29	27	2	2	4	2	0	1	0	1	0	1	1	4	0	0	1	1	2	2	1	1	1	1	1	1	0	0	0	0	1	1	0	1	3	1	0	0	0	0	1	0	0	0	0	1	1	0	0	0
30	27	1	3	2	8	16	1	0	1	0	0	0	0	0	0	1	3	3	2	2	3	1	1	3	1	0	0	0	0	1	0	1	1		1	1	0	0	0	0	0	0	0	0
31	25	1	4	1	8	3	1	0	1	1	1	0	0	0	1	1	1	2	2	2	1	1	1	2	1	0	1	3	0	1	0	1	1		6	0	1	0	0	0	0	0	0	0
32	24	2	2	2	8	16	1	0	1	0	0	1	0	0	1	1	1	2	2	2	2	1	1	2	1	0	0	0	0	1	0	1	1		3	0	0	0	0	0	0	0	1	0
33	25	1	3	2	2	0	1	0	1	0	1	0	4	0	0	1	1	1	1	1	1	1	1	3	1	0	1	2	0	1	0	0	0		1	1	0	1	0	0	0	0	0	0
34	25	1	4	2	8	3	1	0	1	0	0	1	4	0	1	1	1	3	2	3	2	1	3	2	1	0	1	2	0	1	1	1	1	1	1	0	0	1	0	0	0	0	0	0	0	0	0	0	1
35	25	2	3	2	14	6	1	0	1	0	1	1	0	0	1	1	1	2	2	2	2	1	1	2	0		1	3	1	1	0	1	1	7	1
36	21	2	1	2	14	0	1	0	1	0	0	0	0	0	0	1	1	2	2	1	2	1	1	1	1	0	1	2	0	1	1	1	1		2	1	0	0	0	0	0	0	0	0	0	1	0	0	0
37	25	1	4	2	8	3	1	0	1	0	0	1	0	0	1	1	1	2	2	2	2	1	3	2	1	0	1	2	0	1	0	0	1	7	7	1	1	0	0	0	0	0	1	0
38	34	2	4	5	8	16	1	0	1	0	0	1	0	1	0	3	1	3	2	2	2	1	1	3	1	0	1	2	0	1	0	1	1	2	2	1	0	0	0	0	0	0	0	0
39	32	2	3	5	2	0	1	0	1	1	0	0	1	1	0	1	2	3	1	1	1	2	2	1	1	1	1	1	1	1	1	1	1		1	0	0	0	1	0	0	0	0	0	0	0	0	1	0
40	27	1	4	1	11	0	1	0	1	0	1	0	4	0	0	3	3	3	2	3	1	3	3	1	1	0	0	0	0	1	1	1	1		1	1	0	1	0	0	0	0	0	0	1	1	0	0	0
41	22	2	3	2	4	0	1	0	1	0	0	0	4	0	0	1	3	1	2	1	1	1	3	1	1	0	0	0	1	1	0	0	1		1	1	1	0	0	0	0	0	0	0
42	25	2	3	5	8	16	1	0	1	0	0	0	3	0	0	1	3	3	2	3	1	1	1	2	0		1	3	0	1	1	0	1		1										0	1	0	0	0
43	29	2	4	2	8	5	2	0	1	0	0	1	4	1	0	1	1	3	2	2	1	1	1	2	1	0	0	0	1	1	1	1	1	3	3	0	0	0	1	0	0	0	0	0	0	1	0	0	0
44	59	2	1	2	0	0	2	1	1	1	1	1	0	0	0	1	1	2	2	2	2	1	1	1	1	0	0	0	0	1	1	1	1	1	1	1	0	0	0	1	0	0	0	0	1	0	0	0	0
45	66	1	3	2	1	0	2	1	1	2	1	1	0	0	0	1	1	2	2	2	2	1	1	2	1	0	0	0	0	1	1	1	1	1	1	0	0	0	0	1	0	0	0	0	0	0	1	0	0
46	35	2	3	2	14	6	1	0	1	0	0	1	0	0	1	1	1	2	2	2	2	1	1	1	1	0	1	0	1	0	0	1	1	7	4	1	0	0	0	0	0	0	0	0
47	28	2	3	1	2	0	2	0	1	0	0	0	2	0	0	1	1	3	2	2	3	1	1	3	1	1	1	3	1	1	1	1	1		1	1	0	1	0	0	0	0	0	0
48	27	2	4	5	1	0	1	0	1	0	0	0	3	0	0	1	1	3	2	2	3	1	1	3	1	0	0	0	1	1	1	1	0		1	1	0	0	0	1	0	0	0	0	1	0	0	0	0
49	27	2	4	1	8	2	1	0	1	0	0	0	4	0	0	3	2	3	3	1	1	3	3	3	0		0	0	1	1	0	0	1		2
50	64	2	1	1	11	0	2	1	1	2	1	1	0	0	0	1	1	2	2	2	2	1	2	2	1	0	0	0	0	1	0	0	1	1	1	1	0	0	0	1	0	0	0	0
51	23	2	3	1	8	3	1	0	1	0	0	1	0	0	1	1	1	3	2	2	1	1	1	2	0		1	3	0	1	0	1	1	7	5
52	26	2	4	2	8	3	1	0	1	0	0	1	0	0	1	1	1	2	2	2	2	1	1	1	1	0	1	3	0	0	0	1	1	2	1	0	1	0	0	0	0	0	0	0
53	23	1	3	2	3	0	1	0	1	0	1	0	0	0	0	3	1	2	2	2	1	3	1	1	1	0	1	2	0	1	0	1	1		7	1	0	0	0	0	0	0	0	0
54	24	1	3	3	8	16	3	1	1	0	1	1	1	0	0	3	2	1	2	2	2	3	1	2	0		1	2	0	1	0	1	0		2
55	47	2	3	2	2	0	2	1	1	0	0	0	4	0	0	1	3	1	2	1	1	2	2	2	1	0	0	0	1	1	1	1	1		2	1	0	0	0	0	0	0	0	0
56	25	1	3	5	11	0	1	0	1	0	0	0	0	0	0	1	1	3	3	3	3	1	1	2	1	0	0	0	0	0	0	0	1		1	0	0	0	0	0	0	0	0	1
57	34	2	3	2	11	0	2	0	1	0	0	1	1	0	0	3	3	3	1	3	3	3	3	1	1	0	0	0	0	0	1	0	1	3	3	1	0	0	0	0	0	0	0	0	0	0	0	1	0
58	26	2	3	2	8	9	1	0	1	0	0	1	4	0	1	1	1	2	2	2	2	1	1	2	1	0	0	0	1	1	0	1	1		1	1	0	0	0	0	0	0	0	0
59	28	1	4	2	8	3	1	0	1	0	0	1	0	0	1	1	1	2	2	2	2	1	1	2	1	0	1	3	0	1	0	1	0	1	9	1	0	0	0	0	0	0	0	0
60	25	1	4	1	16	0	1	0	1	0	0	0	0	0	0	3	1	2	2	2	2	1	3	1	1	0	0	0	0	0	0	0	1		1	0	0	0	0	0	0	0	0	1
61	29	1	3	1	8	16	1	0	1	0	0	1	0	0	0	3	1	2	2	2	2	1	1	2	1	0	0	0	0	1	0	0	1		1	0	1	0	0	0	0	0	0	0
62	24	1	4	2	14	0	1	0	1	0	0	1	0	0	1	1	1	2	2	2	3	1	1	2	1	0	1	3	0	1	1	1	1		1	0	1	0	0	0	0	0	0	0	0	0	1	0	0
63	33	2	3	1	2	0	2	0	1	0	0	1	4	0	0	1	1	3	2	2	2	1	1	3	1	0	0	0	1	1	1	1	1	6	3	1	0	0	0	0	0	0	0	0
64	19	1	2	1	2	0	1	0	1	0	0	1	0	0	1	1	3	3	2	2	2	1	1	2	1	0	0	0	0	1	0	0	1	1	3	1	0	0	0	0	0	0	0	0
65	21	1	2	2	14	0	1	0	1	0	0	1	4	0	0	1	1	1	2	2	3	1	1	1	1	0	0	0	0	0	0	0	1		1	1	0	0	0	0	0	0	0	0
66	22	1	4	1	14	6	1	0	1	0	1	1	4	0	1	1	1	2	2	2	2	1	1	2	1	0	0	0	0	1	1	0	1		1	0	0	0	1	0	0	0	0	0	0	0	0	0	1
67	26	2	4	1	8	3	1	0	1	0	0	1	0	0	1	1	1	2	2	2	2	1	1	2	1	0	1	3	1	1	1	1	1	2	1	1	0	0	0	0	0	0	0	0
68	19	2	1	2	14	0	1	0	1	1	0	1	0	0	0	3	1	2	2	2	2	3	3	1	1	1	1	2	1	1	1	0	1	1	1	1	0	0	0	0	0	0	0	0	0	1	0	0	0
69	29	1	4	2	8	5	1	0	1	0	1	0	4	0	0	1	3	3	2	3	1	1	1	1	0		0	0	1	1	1	1	1		1										0	0	0	1	0
70	18	1	2	2	0	0	1	0	1	0	0	0	4	0	0	1	1	2	2	2	2	1	1	1	0		1	2	0	0	1	1	1		1
71	24	1	4	2	8	5	1	0	1	0	0	0	4	1	0	3	1	2	2	2	1	1	2	3	0		1	2	1	1	0	1	1		1
72	21	2	2	2	8	7	1	0	2	0	0	0	0	0	1	1	1	2	2	2	2	1	1	2	1	0	0	0	0	1	0	1	1		1	1	0	0	0	1	0	0	0	0
73	20	2	2	2	14	0	1	0	1	0	0	0	4	0	0	1	1	2	2	2	2	1	1	2	1	0	0	0	1	1	1	1	1		1	1	0	0	0	0	0	0	0	0	0	0	0	0	1
74	26	2	4	2	8	3	1	0	1	0	1	1	0	0	1	1	1	1	2	2	1	3	1	2	1	0	1	3	0	0	1	1	1	2	1	1	0	1	0	1	0	0	0	0	1	1	0	0	0
75	22	2	3	2	8	12	1	0	1	0	0	0	4	0	0	1	3	3	2	1	1	1	1	2	1	0	0	0	1	1	1	1	1		4	1	0	0	0	0	0	0	0	0
76	25	1	4	1	8	9	1	0	1	0	0	1	0	0	1	1	1	2	2	1	1	1	1	1	1	0	0	0	0	0	0	1	1	7	1	1	0	0	0	0	0	0	0	0
77	63	1	3	2	2	0	2	1	1	0	1	0	4	0	0	1	1	3	2	2	1	1	1	2	1	0	0	0	0	1	0	0	1		1	1	0	1	0	1	0	0	0	0
78	21	1	2	1	14	0	1	0	1	1	1	0	4	0	0	1	1	2	2	2	2	1	1	2	1	0	0	0	1	1	1	1	1		8	0	1	0	0	0	0	0	0	0	1	0	0	0	0
79	30	2	4	2	7	0	2	1	1	0	0	0	4	0	0	1	1	2	2	2	2	1	1	2	1	0	0	0	0	1	1	0	1		1	1	0	0	0	0	0	0	0	0	0	1	0	0	0
80	26	1	4	3	8	3	1	0	1	0	0	1	0	0	1	1	1	2	2	2	2	1	1	2	1	1	1	3	1	1	1	1	1		1	0	0	0	0	0	0	1	0	0	0	0	1	0	0
81	31	1	3	2	2	0	1	0	1	0	0	1	0	0	0	3	2	1	2	3	1	1	3	3	0		1	2	0	1	1	1	1	5	1										1	0	0	0	0
82	27	1	3	2	1	0	2	0	2	0	1	1	0	0	1	1	3	1	2	3	3	1	3	1	1	1	1	3	1	1	1	1	1	6	4	0	0	0	0	1	0	0	0	0	0	0	1	0	0
83	25	1	3	1	8	16	1	0	1	0	0	0	4	1	1	3	3	3	2	3	3	1	1	1	1	1	1	2	1	1	0	1	1		1	0	0	0	0	1	0	0	0	0
84	32	2	3	2	16	0	2	1	1	0	0	0	4	0	0	1	1	3	1	3	1	1	1	3	1	0	0	0	1	1	1	1	1		1	0	0	1	0	1	0	0	0	0	0	1	0	0	0
85	24	2	4	1	14	6	1	0	1	0	0	1	0	0	1	1	1	3	2	3	2	1	1	2	1	0	1	2	0	1	0	1	1		1	0	0	0	0	0	0	0	0	1
86	30	2	4	2	8	3	1	0	1	0	0	1	0	0	1	1	1	2	2	3	3	1	1	2	1	0	0	0	1	1	0	1	1	7	6	0	1	0	0	0	0	0	0	0
87	26	1	3	1	14	6	1	0	2	0	0	1	0	0	1	2	1	2	2	2	2	1	1	2	1	1	0	0	0	1	1	0	0		1	0	1	0	0	0	0	0	0	0	1	0	0	0	0
88	28	1	4	1	8	3	1	0	1	0	0	1	4	0	0	3	1	2	2	2	2	1	1	2	1	0	1	3	0	0	0	1	1	1	1	1	0	0	0	0	0	0	0	0
89	21	2	2	1	14	0	1	0	1	0	0	1	0	0	0	3	1	1	2	1	1	1	1	3	1	0	0	0	0	1	0	1	1	3	1	1	0	0	0	0	0	0	0	0
90	24	2	4	1	14	6	1	0	1	0	1	1	0	0	1	1	1	2	2	2	2	1	1	2	1	0	1	3	1	1	1	1	1	4	1	1	0	0	0	0	0	0	0	0	1	1	0	0	0
91	30	2	3	2	2	0	1	0	1	0	1	0	3	0	0	1	1	2	2	3	2	1	3	2	0		0	0	0	1	1	1	1		1										0	1	0	0	0
92	37	1	3	1	16	0	2	1	1	0	0	0	4	0	0	3	3	3	1	3	3	1	3	1	1	0	0	0	0	0	0	0	1		1	1	0	0	0	0	0	0	0	0
93	25	1	3	2	2	0	1	0	1	0	1	0	4	0	0	1	1	1	3	3	3	1	1	1	1	0	0	0	1	1	0	0	0		1	0	0	1	0	0	0	0	0	0
94	32	1	2	2	2	0	1	0	1	0	1	0	0	0	0	1	3	3	3	3	3	1	3	3	0		0	0	0	1	1	1	1		1										1	1	0	0	0
95	28	2	4	5	1	0	1	0	1	0	0	1	4	0	0	1	1	3	2	2	3	1	1	3	1	0	0	0	1	1	1	1	0	2	2	1	0	0	0	1	0	0	0	0	1	0	0	0	0
96	29	1	2	2	1	0	2	0	1	0	0	0	0	0	1	1	1	3	2	3	3	1	2	3	1	0	0	0	0	1	0	1	1		4	1	0	0	0	0	1	0	0	0
97	60	2	3	2	0	0	2	1	1	0	0	1	4	0	0	3	1	3	3	3	3	1	1	1	1	0	1	0	1	1	1	1	1		1	1	0	0	0	0	0	0	0	0
98	38	2	4	2	2	0	2	1	1	0	0	0	4	0	0	1	1	2	2	2	1	1	1	1	1	0	0	0	0	1	0	1	1		1	0	0	1	0	0	0	0	0	0
99	30	1	3	2	10	0	1	0	1	0	0	0	3	0	0	1	3	3	3	3	3	1	1	3	1	0	0	0	0	1	0	0	1		1	1	0	0	0	0	0	0	0	0
100	27	2	3	1	2	0	2	0	1	0	0	0	3	0	0	3	1	3	3	3	3	3	3	1	1	0	0	0	1	1	1	0	0		1	0	0	0	0	1	0	0	0	0	0	0	1	0	0
101	26	1	4	1	8	3	1	0	1	0	0	1	0	0	1	1	1	2	2	2	3	1	1	2	1	0	1	3	0	0	1	1	1	7	1	1	0	0	0	0	0	1	0	0	1	1	0	0	0
102	24	2	4	1	8	3	1	0	1	0	0	1	0	0	1	1	1	2	2	2	2	1	1	2	1	1	1	2	0	1	1	1	1	7	1	0	1	0	0	0	0	0	0	0	1	0	1	0	0
103	24	2	3	1	8	3	1	0	1	0	0	1	0	0	1	1	1	3	2	2	2	1	1	2	0		1	3	0	1	0	0	1		1
104	36	2	4	1	2	0	2	1	1	0	0	0	4	0	0	3	1	2	3	3	2	1	1	1	1	0	0	0	1	1	1	1	1		8	0	0	0	0	0	0	0	0	1	1	1	0	0	0
105	38	2	4	2	2	0	2	1	1	0	0	0	4	0	0	1	1	2	2	2	1	1	1	1	1	0	0	0	0	1	0	1	1		1	0	0	1	0	0	0	0	0	0
106	27	1	3	1	8	16	1	0	1	0	1	0	3	0	0	1	1	2	2	2	2	1	1	3	1	0	0	0	0	0	0	0	1		2	0	1	0	0	0	0	0	0	0
107	20	1	2	1	16	0	1	0	1	0	1	0	4	0	0	1	1	3	2	3	3	1	1	3	1	0	0	0	0	1	0	1	1		5	1	1	1	0	0	0	0	0	0
108	24	2	4	2	14	6	1	0	1	0	0	1	0	0	1	1	1	3	2	2	1	1	1	2	0		1	3	0	1	1	1	1	7	1										1	1	0	0	0
109	25	2	2	2	14	6	1	0	1	0	1	0	0	0	1	1	1	2	2	2	2	1	1	2	0		1	3	0	1	0	1	1		3
110	24	2	4	1	14	6	1	0	1	0	0	1	0	0	1	1	1	2	2	2	2	1	1	2	1	0	1	3	1	1	0	1	1	7	1	1	0	0	0	0	0	0	0	0
111	26	2	4	5	8	3	2	0	2	0	0	1	0	0	1	1	1	2	2	2	2	1	1	2	1	0	0	0	0	1	1	1	1	6	1	1	1	0	1	1	0	0	0	0	0	0	1	0	0
112	26	2	4	5	8	3	2	0	2	0	0	1	0	0	1	1	1	2	2	2	2	1	1	2	1	0	0	0	0	1	1	1	1	6	1	1	1	0	1	1	0	0	0	0	0	0	1	0	0
113	24	2	4	1	14	6	1	0	1	0	0	1	4	0	1	1	1	2	2	2	2	1	1	2	1	0	1	3	0	1	0	1	1	1	1	0	1	0	0	0	0	0	0	0
114	38	2	3	2	8	4	1	0	1	0	1	0	4	0	0	1	3	3	2	2	3	3	3	3	0		1	2	0	1	1	1	1		1
115	27	2	3	2	2	0	1	0	1	0	0	0	3	0	0	1	3	3	2	3	2	1	1	2	1	1	1	3	1	1	1	0	1		2	0	0	0	1	0	0	0	0	0
116	23	1	3	2	1	0	1	0	1	0	0	0	4	0	0	1	3	3	1	3	1	1	2	1	1	0	0	0	0	0	0	0	0		1	1	0	0	0	0	0	0	0	0
117	33	1	4	2	8	16	1	0	1	0	0	1	0	0	1	1	1	3	2	3	2	1	1	2	1	0	1	3	0	0	1	1	1		1	0	1	0	0	0	0	0	0	0	1	0	0	0	0
118	24	2	4	2	1	0	1	0	1	0	1	0	3	0	1	3	3	3	2	2	1	1	1	3	0		1	1	1	1	1	0	0		1										0	0	1	0	0
119	23	2	3	3	4	0	2	1	1	0	1	0	4	1	0	3	1	3	2	2	2	1	3	1	0		1	3	1	1	1	1	0		2
120	25	1	3	3	6	0	1	0	1	0	1	1	0	0	1	1	1	2	2	2	2	1	1	2	0		0	0	0	1	0	1	1	1	1
121	36	2	1	1	0	0	2	1	1	0	0	1	0	0	0	1	1	3	2	3	2	1	1	2	0		0	0	1	1	0	1	1	1	4
122	25	2	3	4	10	0	1	0	1	0	0	0	0	0	0	3	3	1	2	3	3	1	3	2	0		1	1	1	1	1	0	0		1										0	0	0	1	0
123	24	1	4	2	8	3	1	0	1	1	0	1	0	0	1	1	1	2	2	2	2	1	1	2	0		1	3	1	1	1	1	1	7	1
124	34	2	4	2	4	0	2	1	1	0	0	0	3	0	0	1	1	3	2	2	2	1	1	2	1	1	1	3	1	1	1	1	1		1	0	1	0	1	1	0	0	0	0	0	0	1	0	0
125	22	2	4	1	8	3	1	0	1	0	0	1	4	0	1	1	1	2	2	2	2	1	1	2	1	0	1	3	1	1	1	1	1	1	1	0	0	0	1	0	0	0	0	0	1	0	0	0	0
126	27	1	4	2	8	3	1	0	1	0	0	1	4	0	1	1	1	2	3	2	2	3	3	1	1	0	0	0	1	1	1	1	1	7	1	1	0	0	0	0	0	0	0	0	1	1	0	0	0
127	22	1	3	2	14	6	1	0	1	0	0	1	0	0	1	1	1	3	2	1	2	1	1	2	1	0	1	3	0	0	0	1	1	7	1	0	1	0	0	0	0	0	0	0
128	22	1	4	2	14	6	1	0	1	0	1	1	0	0	1	1	1	1	2	2	2	1	1	2	1	0	1	2	0	0	0	0	0	7	1	0	1	0	0	1	0	0	0	0
129	22	1	4	2	14	6	1	0	1	0	1	1	0	0	1	1	1	1	2	2	2	1	1	2	1	0	1	2	0	0	0	0	0	7	1	0	1	0	0	1	0	0	0	0
130	28	2	3	1	4	0	2	1	1	0	0	0	3	0	0	1	1	3	2	3	3	3	2	1	1	0	0	0	0	1	0	1	1		1	1	0	0	0	0	0	0	0	0
131	35	2	3	1	4	0	2	1	1	0	0	0	0	0	1	1	1	2	2	2	2	1	3	2	0		1	2	1	1	1	1	1		1										1	1	0	0	0
132	33	2	4	2	8	16	2	1	1	0	1	1	0	0	0	1	1	3	3	3	1	1	3	2	1	0	0	0	1	1	1	0	1	2	2	1	0	0	0	1	0	0	0	0	0	0	0	1	0
133	36	2	4	1	8	10	2	1	1	1	0	0	4	0	0	3	2	3	2	1	1	1	2	3	1	0	1	3	1	1	1	0	1		7	1	0	0	1	0	0	0	0	0	0	0	1	0	0
134	60	2	3	1	4	0	2	1	1	0	1	1	0	0	1	1	1	1	2	1	1	3	3	2	1	0	0	0	1	1	0	1	1	1	1	1	0	0	0	0	0	0	0	0
135	62	2	4	1	4	0	2	1	1	0	0	1	0	0	0	1	3	1	3	3	3	3	3	3	1	0	1	3	0	1	1	1	0		1	1	0	0	1	0	0	0	0	0	1	0	0	0	0
136	55	2	3	1	4	0	2	0	1	0	0	0	0	0	1	3	3	3	3	3	3	1	3	1	1	0	0	0	0	1	0	1	1		4	1	0	0	0	0	0	0	0	0
137	37	2	3	1	0	0	4	1	1	0	0	1	1	0	0	2	3	2	1	3	1	3	2	2	1	0	0	0	1	1	1	0	1		1	1	0	0	0	0	0	0	0	0	0	0	0	1	0
138	33	2	3	3	8	11	1	0	1	0	0	0	3	0	0	3	3	3	3	3	1	3	3	1	1	0	0	0	0	0	0	0	0		2	1	0	0	0	0	0	0	0	0
139	31	2	2	1	4	0	1	0	1	0	1	0	3	0	0	1	1	3	2	3	3	1	3	2	1	0	0	0	0	1	0	0	0		2	1	0	0	0	0	0	0	0	0
140	27	2	3	2	2	0	1	0	1	0	0	1	2	0	0	3	1	2	2	2	2	1	1	2	1	0	1	2	1	1	0	1	1		1	0	0	0	0	1	0	0	0	0
141	27	2	4	2	8	3	1	0	1	0	0	1	0	0	1	1	1	2	2	2	2	1	1	2	1	0	0	0	1	1	1	1	1	7	1	1	0	1	0	0	0	0	0	0	0	1	0	0	0
142	28	2	4	2	2	0	2	0	1	0	1	1	4	0	0	3	3	1	2	1	1	1	1	2	1	0	0	0	0	0	0	1	1		1	1	0	0	0	0	0	0	0	0
143	33	1	3	1	1	0	1	0	1	0	1	0	3	0	0	3	1	2	2	2	2	1	1	3	1	0	0	0	0	0	0	0	0		1	1	0	0	0	0	0	0	0	0
144	27	2	3	2	1	0	2	1	1	0	0	1	0	0	0	1	1	2	2	2	2	1	1	3	1	0	1	2	1	1	1	1	1		1	0	0	0	0	0	0	0	0	1	1	0	0	0	0
145	23	2	4	2	14	6	1	0	1	0	0	0	0	0	1	1	1	2	2	2	2	1	1	2	1	0	1	3	0	1	1	1	1		1	0	0	0	0	0	0	0	0	1
146	39	2	4	2	8	11	2	1	1	0	0	0	4	0	0	3	3	3	3	3	3	3	3	3	1	0	0	0	1	1	0	1	0		3	1	0	0	0	0	0	0	0	0
147	32	2	2	2	13	0	1	0	1	0	0	0	0	0	0	1	1	2	2	2	2	1	1	2	1	0	1	3	1	1	1	1	1		1	0	0	1	0	0	0	0	0	0	0	0	1	0	0
148	30	2	4	2	8	16	2	0	1	0	0	0	0	0	0	1	1	2	2	2	2	1	1	2	1	0	0	0	1	1	0	1	1		1	0	0	0	0	0	0	0	0	1
149	49	2	3	2	10	0	2	1	1	0	0	0	3	0	0	3	3	1	2	1	1	3	3	1	1	0	0	0	1	1	1	0	1		1	1	1	0	0	0	0	0	0	0	0	0	0	0	1
150	24	1	3	1	2	0	1	0	1	0	1	0	4	0	0	1	3	1	3	3	1	1	1	3	0		1	3	0	0	0	0	1		1
151	27	1	4	1	1	0	1	0	1	1	1	1	1	0	0	3	3	3	3	3	1	3	3	3	1	0	0	0	1	1	1	1	1	1	1	0	0	0	1	0	0	0	0	0	0	0	0	1	0
152	26	1	3	1	16	0	1	0	1	1	1	0	3	0	0	3	3	3	1	3	1	3	3	1	1	0	0	0	0	1	0	0	1		1	0	0	0	0	0	0	0	0	1
153	32	2	3	1	2	0	1	0	1	0	0	0	0	0	0	3	1	2	1	1	2	1	1	3	0		0	0	1	1	1	1	1		1										1	1	0	0	0
154	37	2	3	1	16	0	2	1	1	0	0	0	0	0	1	3	2	1	3	1	1	1	1	3	1	1	1	3	1	1	1	1	1		1	1	0	0	1	1	0	0	0	0	1	0	0	0	0
155	26	2	2	1	2	0	1	0	1	0	0	1	0	0	0	1	1	2	2	2	2	1	1	2	1	0	0	0	0	0	0	0	0	3	1	1	0	0	0	0	0	0	0	0
156	29	1	3	1	16	0	1	0	1	0	1	0	4	0	0	1	3	3	3	2	2	1	1	3	1	0	0	0	0	1	0	0	1		1	1	0	0	0	0	0	0	0	0
157	36	2	3	4	2	0	2	1	1	0	0	0	4	0	0	3	1	2	2	2	2	1	1	3	1	0	0	0	0	1	1	0	1		4	1	0	1	0	0	0	0	0	0	1	1	0	0	0
158	30	1	4	4	1	0	1	0	1	0	1	0	4	0	0	1	1	2	2	3	3	1	1	2	1	0	0	0	0	0	0	1	1		1	0	0	0	0	0	0	0	0	1
159	26	2	3	4	7	0	1	0	1	0	0	0	4	0	0	1	1	3	3	2	3	1	2	3	1	0	0	0	0	0	1	0	1		3	0	0	1	0	0	0	0	0	0	1	0	0	0	0
160	26	1	3	4	13	0	1	0	1	0	0	0	4	0	1	1	1	3	3	2	2	1	1	2	1	0	0	0	1	1	0	0	0		1	1	0	0	0	0	0	0	0	0
161	35	2	3	4	2	0	2	1	1	0	0	0	4	0	0	1	1	3	2	2	2	1	1	2	1	0	0	0	0	1	0	1	1		1	1	1	0	1	0	0	0	0	0
162	32	2	3	2	8	15	2	1	1	0	0	0	3	0	0	3	3	2	2	1	1	3	3	1	0		0	0	1	1	0	1	1		1
163	29	1	4	2	1	0	1	0	1	0	1	0	4	0	0	1	1	3	3	2	1	1	1	2	0		0	0	0	1	1	0	0		3
164	26	1	3	1	11	0	1	0	1	0	1	0	4	0	0	3	3	3	3	3	1	3	3	1	1	0	0	0	0	1	1	0	0		1	0	0	0	0	0	0	0	0	1	0	0	0	1	0
165	31	1	4	2	1	0	2	0	1	0	1	0	4	0	0	1	1	3	3	2	1	3	1	2	1	0	0	0	1	1	1	0	1		1	1	0	0	0	0	0	0	0	0	1	0	0	0	0
166	30	1	3	1	2	0	1	0	1	0	0	0	4	0	0	1	1	1	2	1	1	1	3	1	1	0	0	0	0	0	0	0	1		1	1	1	0	0	0	0	0	0	0
167	28	1	4	4	1	0	1	0	1	0	0	0	0	0	1	3	1	3	2	2	3	2	2	1	0		1	3	0	0	0	1	1		1
168	23	1	2	1	0	0	1	0	2	0	0	0	3	0	0	1	1	3	2	2	2	1	1	2	1	1	1	1	0	0	0	1	1		1	0	0	0	1	0	0	0	0	0
169	30	2	3	1	1	0	1	0	1	0	0	1	3	0	0	2	1	2	1	2	1	1	2	1	1	0	1	1	1	1	0	1	1	3	6	1	0	0	0	0	0	0	0	0
170	27	1	4	5	1	0	2	0	1	0	0	0	3	0	0	1	1	3	2	2	2	1	1	2	1	0	1	2	0	0	1	0	0		1	0	0	1	0	0	0	0	0	0	0	0	0	0	1
171	30	1	3	2	2	0	1	0	1	0	0	1	0	0	0	1	3	3	2	3	3	2	3	1	1	0	1	2	0	0	1	1	1		1	1	0	1	1	0	0	0	0	0	1	1	0	0	0
172	29	2	3	2	1	0	1	0	2	0	0	0	3	0	0	1	1	3	3	3	1	1	1	3	1	0	1	3	1	1	1	0	1		1	0	1	0	0	0	0	0	0	0	0	0	0	1	0
173	29	1	3	1	16	0	1	0	1	0	1	0	3	0	0	1	1	2	2	3	3	3	1	2	1	0	0	0	0	0	1	1	1		2	1	0	0	0	0	0	0	0	0	0	0	1	0	0
174	30	1	3	2	1	0	1	0	1	0	0	0	4	0	0	3	3	1	3	2	1	3	3	2	1	0	1	3	0	1	0	0	1		1	0	1	0	1	0	0	0	0	0
175	28	1	4	5	1	0	2	0	1	0	0	0	3	0	0	3	1	2	2	3	3	1	1	1	1	0	0	0	0	0	1	1	0		1	1	0	0	0	0	0	0	0	0	1	0	0	0	0
176	28	2	4	4	1	0	2	1	1	0	1	1	0	1	0	3	1	2	2	2	3	1	1	1	1	1	1	1	0	1	1	0	1		1	1	0	0	0	0	0	0	0	0	1	1	0	0	0
177	28	1	4	2	1	0	1	0	1	0	0	1	4	0	0	3	1	3	3	2	3	3	2	1	0		0	0	0	0	1	0	0	1	1										1	1	0	1	0
178	24	1	3	1	8	16	1	0	1	0	0	0	0	1	1	1	1	1	1	1	1	1	1	3	0		1	1	0	1	0	1	1		1
179	32	1	4	2	1	0	1	0	1	0	1	0	3	1	1	1	1	2	2	2	1	1	1	2	1	0	1	1	0	0	0	0	1		1	1	0	0	0	0	0	0	0	0
180	31	1	4	1	4	0	2	0	1	1	0	1	0	0	0	3	2	3	2	3	2	1	3	2	1	0	0	0	0	1	1	0	1		1	1	0	0	0	0	0	0	0	0	1	0	0	0	0
181	31	1	4	2	1	0	1	0	1	0	0	0	0	0	0	1	1	3	2	2	3	1	1	2	0		1	3	0	1	1	1	1		1										1	1	0	0	0
182	54	2	4	1	11	0	2	1	1	0	0	0	0	0	0	1	3	3	2	2	1	1	1	3	1	1	1	3	1	1	1	0	1		1	1	0	0	0	0	0	0	0	0
183	25	1	4	1	8	3	1	0	1	0	0	1	4	0	1	1	1	1	2	2	2	1	1	2	0		1	3	0	0	1	1	1	1	1										0	1	0	0	0
184	26	2	4	1	8	3	1	0	1	0	0	1	0	0	1	1	1	2	2	2	2	1	1	2	1	0	0	0	0	1	1	1	1		3	1	0	0	0	0	0	0	0	0	0	1	0	0	0
185	30	2	4	1	1	0	2	0	1	0	1	0	3	0	0	1	3	3	3	3	1	1	1	3	1	1	0	0	0	1	1	1	1		1	0	0	0	1	0	0	0	0	0
186	25	2	4	1	8	3	1	0	1	0	0	1	0	0	1	1	1	2	2	2	2	1	1	2	0		1	3	0	1	1	1	1	2	1										1	1	0	0	0
187	26	1	3	2	8	3	1	0	1	0	1	1	0	0	1	1	1	2	2	2	2	1	1	2	1	0	1	3	0	1	1	1	1	4	1	1	0	0	0	0	0	0	0	0
188	27	1	3	2	2	0	1	0	1	0	0	0	3	0	0	1	3	3	2	3	1	1	3	1	1	0	1	3	0	0	1	0	1		1	1	0	0	0	0	0	0	0	0	0	1	0	0	0
189	54	2	3	1	1	0	2	1	1	0	1	0	0	0	0	1	1	2	2	2	2	1	1	2	1	0	0	0	1	1	0	0	0		1	1	0	0	0	0	0	0	0	0
190	28	2	3	2	8	16	2	0	1	0	0	1	0	0	0	1	1	2	2	2	2	1	1	2	1	1	1	3	1	1	1	1	1	1	1	1	0	0	1	0	0	0	0	0	0	0	1	0	0
191	31	1	4	1	1	0	1	0	1	0	1	0	3	0	0	1	1	3	3	3	3	1	1	3	1	0	0	0	0	0	0	0	0		1	1	0	0	0	0	0	0	0	0
192	27	1	3	1	16	0	1	0	1	0	1	0	3	0	0	1	1	3	2	2	2	1	1	3	1	0	0	0	1	1	0	0	1		1	1	0	0	0	0	0	0	0	0
193	26	1	3	2	2	0	1	0	1	0	0	0	3	0	0	1	1	3	2	3	3	1	1	3	1	0	0	0	0	1	0	0	1		1	1	0	0	0	0	0	0	0	0
194	23	1	4	2	8	3	1	0	1	0	0	1	0	0	1	1	1	2	2	2	2	1	1	2	0		1	2	0	1	1	1	1		1										1	0	0	0	0
195	23	1	4	1	14	6	1	0	1	0	0	0	0	0	1	1	1	2	2	2	2	1	1	2	1	0	1	1	0	1	0	1	1		1	1	0	0	0	0	0	0	0	0
196	24	1	4	1	8	3	1	0	1	0	0	0	0	0	1	1	1	2	2	3	1	1	1	1	1	0	0	0	0	1	1	1	1		1	0	0	0	0	1	0	0	0	0	0	0	0	1	0
197	55	2	4	2	4	0	2	1	1	1	0	0	3	0	0	3	1	3	2	2	2	1	1	1	1	1	1	3	1	1	1	1	1		6	1	0	0	0	0	0	0	0	0	1	1	0	1	0
198	29	1	3	1	4	0	1	0	1	0	0	1	0	0	0	1	1	2	2	2	2	1	1	2	1	0	0	0	1	1	0	1	1	1	1	1	0	0	0	1	0	0	0	0
199	26	2	4	1	8	16	1	0	1	0	0	1	0	0	1	1	1	1	2	2	2	1	1	1	1	0	0	0	0	0	0	1	1		5	1	0	0	0	0	0	0	0	0
200	24	2	2	1	1	0	1	0	1	1	0	0	4	0	0	1	1	3	2	3	3	1	2	2	1	0	0	0	1	0	0	1	1		1	0	0	0	0	0	0	0	0	1
201	25	1	4	1	2	0	1	0	1	0	1	0	4	0	0	1	3	3	2	2	2	1	1	3	1	0	0	0	1	1	0	0	1		1	1	0	0	0	0	0	0	0	0
202	24	2	3	1	2	0	1	0	1	0	0	1	4	0	1	1	1	2	2	2	3	1	3	2	1	0	0	0	0	1	1	1	1		1	1	0	0	0	0	0	0	0	0	0	1	0	0	0
203	23	2	3	1	1	0	1	0	1	0	0	0	1	0	0	1	3	2	2	3	1	3	1	3	1	0	0	0	1	1	0	0	1		1	0	0	0	0	0	0	0	0	1
204	26	2	2	1	1	0	1	0	1	0	0	0	0	0	0	1	3	3	2	2	3	3	3	3	1	0	0	0	0	1	1	0	1		1	1	0	0	0	0	0	0	0	0	1	0	0	0	0
205	26	1	4	1	8	3	1	0	1	0	1	1	0	0	1	1	1	2	2	2	2	1	1	2	1	0	1	3	0	1	1	0	1	7	1	0	0	0	1	0	0	0	0	0	0	0	1	0	0
206	25	2	4	1	8	3	1	0	1	0	0	1	0	0	1	1	1	2	2	2	2	1	1	2	1	0	1	3	1	1	1	1	1		1	1	0	0	0	0	0	0	0	0	1	1	1	0	0
207	22	2	3	1	9	0	1	0	2	0	1	1	4	0	0	1	1	3	2	2	2	1	1	2	0		0	0	0	0	0	0	1		1
208	26	1	3	1	4	0	1	0	1	1	0	0	3	0	0	3	1	3	2	3	3	1	3	2	1	0	1	1	0	1	0	0	1		1	1	0	0	0	0	0	0	0	0
209	29	1	3	1	6	0	1	0	1	0	1	0	4	0	0	1	1	3	3	3	3	3	3	3	1	0	0	0	1	1	0	0	1		4	1	0	0	0	0	0	0	0	0
210	24	2	3	1	4	0	1	0	1	0	1	1	0	0	1	1	1	2	2	2	2	1	1	2	1	1	1	3	1	1	1	0	1		1	1	0	0	0	0	0	0	0	0	1	0	0	0	0
211	20	1	2	1	8	16	1	0	1	0	1	0	0	0	1	1	1	3	2	3	2	1	1	2	0		1	2	1	1	1	1	1		1										0	1	0	0	0
212	20	1	2	1	8	16	1	0	1	0	1	0	0	0	1	1	1	3	2	3	2	1	1	2	0		1	2	1	1	1	1	1		1										0	1	0	0	0
213	23	1	3	2	1	0	1	0	1	0	0	0	4	0	0	3	1	2	2	2	2	1	1	3	1	0	0	0	0	0	0	0	0		1	0	0	1	0	0	0	0	0	0
214	32	1	2	1	1	0	1	0	1	0	1	1	0	0	0	1	1	2	2	3	3	1	1	2	1	0	0	0	0	1	0	1	1	1	1	1	0	0	0	0	0	0	0	0
215	23	2	3	1	4	0	1	0	1	0	1	1	0	0	0	1	1	2	2	2	2	1	1	1	1	0	0	0	0	1	1	1	1	1	1	1	0	0	0	0	0	0	0	0	1	1	0	1	0
216	25	1	2	2	1	0	1	0	1	0	0	1	0	0	0	2	2	3	2	3	1	3	2	1	0		1	3	0	1	1	1	1		1										1	0	0	0	0
217	23	2	3	2	1	0	1	0	1	0	0	0	3	0	0	1	1	2	2	2	2	1	1	2	1	0	0	0	0	1	0	0	1		1	0	0	0	0	1	0	0	0	0
218	25	2	4	2	7	0	1	0	1	0	0	0	4	0	0	3	3	3	3	3	3	3	2	3	1	0	0	0	1	1	1	0	1		1	1	0	0	1	0	0	0	0	0	0	0	1	0	0
219	22	2	4	2	4	0	1	0	1	0	0	0	4	0	0	1	1	2	2	2	2	1	1	2	0		1	3	1	1	1	1	1		1										1	0	0	0	0
220	25	2	3	2	8	16	1	0	1	0	1	0	3	0	0	3	1	2	2	2	2	1	1	2	1	0	0	0	1	1	0	0	1		1	1	0	0	0	0	0	0	0	0
221	21	1	3	2	8	11	1	0	1	0	0	0	3	0	0	1	1	2	2	1	2	1	1	2	0		0	0	0	1	1	0	0		1										1	1	1	0	0
222	23	2	2	2	1	0	1	0	1	0	1	1	3	0	0	1	2	3	2	3	1	1	1	3	1	1	1	2	1	1	1	1	1	10	1	0	0	0	1	0	0	0	0	0	0	0	1	0	0
223	30	1	3	2	2	0	1	0	1	0	1	1	0	0	0	3	1	2	2	2	2	1	1	3	1	0	1	3	0	1	1	1	1	5	2	1	0	0	0	0	0	0	0	0	0	0	0	1	0
224	28	1	3	2	2	0	1	0	1	0	1	0	4	0	0	1	1	1	2	2	2	1	1	1	0		0	0	0	0	1	0	0		1										0	1	0	0	0
225	40	2	4	2	2	0	2	1	1	0	0	1	0	0	0	1	1	3	2	3	2	1	1	2	1	0	0	0	1	1	1	1	1	4	1	1	0	0	0	0	0	0	0	0	0	1	0	0	0
226	29	1	3	2	7	0	1	0	1	0	1	0	4	0	0	1	1	2	2	2	1	1	1	3	1	0	0	0	1	1	1	0	1		1	1	0	0	0	0	0	0	0	0	0	0	0	0	1
227	29	1	3	2	11	0	1	0	1	1	1	1	0	0	0	2	2	1	3	1	1	2	2	3	1	0	1	2	0	1	0	0	1	2	1	1	0	0	0	0	0	0	0	0
228	31	1	4	2	2	0	1	0	1	0	0	0	4	0	0	1	1	3	1	2	2	3	3	1	1	0	0	0	0	1	0	1	1		1	0	0	1	0	1	0	0	0	0
229	27	2	4	2	8	3	1	0	1	0	0	1	0	0	1	1	1	2	2	2	1	1	1	2	1	1	1	3	0	1	1	1	1		4	1	0	0	0	0	0	0	0	0	1	1	0	0	0
230	60	2	3	2	16	0	2	1	1	0	1	1	4	0	0	1	1	1	2	3	1	1	1	3	1	0	0	0	1	1	1	0	1	4	1	1	0	0	0	0	0	0	0	0	0	0	0	1	0
231	39	1	2	1	2	0	3	0	1	0	0	1	3	0	0	3	1	3	2	3	2	1	1	3	1	0	0	0	0	1	0	0	1	6	1	0	0	0	0	0	0	0	0	1
232	25	1	3	1	11	0	1	0	2	0	0	0	3	0	0	3	1	2	2	3	2	1	3	1	1	0	0	0	0	0	0	1	1		1	1	0	0	0	1	0	0	0	0
233	29	2	3	2	8	14	1	0	1	0	1	1	2	0	1	1	1	2	2	2	3	1	1	2	1	0	1	3	0	1	1	1	1	2	1	0	0	1	0	0	0	0	1	0	0	0	1	0	0
234	22	2	2	2	14	6	1	0	1	0	0	1	0	0	1	1	1	2	2	2	2	1	1	2	0		1	2	1	1	1	1	1		1										1	1	0	0	0
235	26	2	3	2	1	0	1	0	1	0	0	0	4	0	0	3	1	3	2	2	2	3	3	1	1	0	0	0	0	1	0	0	1		5	1	0	0	0	0	0	0	0	0
236	30	2	3	2	13	0	1	0	1	0	1	0	0	0	0	1	1	3	2	2	3	1	1	3	0		0	0	1	1	0	0	1		1
237	27	1	3	2	16	0	1	0	1	0	1	0	3	0	0	1	1	3	3	3	1	1	1	1	1	0	0	0	1	1	1	1	1		1	1	0	0	0	0	0	0	0	0	0	1	0	0	0
238	29	2	4	2	8	14	2	0	1	0	0	1	4	0	1	1	1	1	2	3	3	1	1	2	1	0	0	0	0	1	1	1	1	6	1	0	0	1	0	1	0	0	0	0	1	1	0	0	0
239	27	1	2	2	1	0	1	0	1	0	0	1	3	0	0	1	1	2	2	3	2	1	1	2	1	0	0	0	1	1	1	1	1	2	1	1	0	0	0	0	0	0	0	0	1	1	0	0	0
240	34	2	3	2	8	5	2	1	1	0	1	1	0	0	0	1	1	3	2	3	1	1	1	2	1	0	0	0	0	1	0	1	1	3	1	1	0	0	0	0	0	0	0	0
241	34	2	3	2	1	0	2	1	1	0	1	1	0	0	0	1	3	3	2	3	1	3	3	1	1	1	1	2	1	1	1	0	1	2	3	0	0	1	0	0	0	0	0	0	0	0	1	0	0
242	33	1	4	2	2	0	1	0	1	0	0	0	3	0	0	3	1	3	2	2	2	1	3	1	1	0	0	0	0	1	1	0	1		2	0	0	0	0	0	0	0	0	1	0	1	0	0	0
243	29	1	4	2	8	14	1	0	1	0	1	1	4	0	0	1	1	3	2	3	3	3	3	2	0		1	1	0	0	0	0	1	10	1
244	37	2	3	1	2	0	2	0	1	1	0	0	3	0	0	3	3	3	1	3	1	1	1	1	1	0	0	0	0	0	1	1	1		1	1	1	0	1	0	0	0	0	0	0	1	0	0	0
245	34	2	3	2	8	8	2	1	1	0	0	0	4	0	0	1	1	3	2	2	1	1	1	2	1	0	0	0	1	1	1	0	1		1	1	0	0	0	0	0	0	0	0	0	0	1	0	0
246	66	2	1	1	0	0	2	1	1	0	0	1	0	0	0	3	1	3	1	3	1	3	1	3	1	0	0	0	1	1	1	0	1	6	1	1	0	0	0	0	0	0	0	0	0	0	0	0	1
247	48	1	1	1	0	0	2	1	1	0	0	1	0	0	0	1	1	2	3	1	2	1	1	1	1	0	1	1	1	1	1	0	1	8	9	1	0	0	0	0	0	0	0	0	0	1	0	0	0
248	28	2	2	1	8	8	2	1	1	0	0	0	1	0	0	3	1	2	1	2	3	2	2	1	0		1	3	1	1	1	1	1		6										0	0	0	0	1
249	38	2	3	2	4	0	2	1	2	0	0	1	0	0	0	1	1	3	2	2	1	1	1	2	1	0	0	0	1	1	1	0	0	5	1	1	0	0	0	0	0	0	0	0
250	30	1	2	1	8	8	1	0	1	1	1	1	0	0	1	3	1	2	2	2	2	3	1	2	0		1	3	0	1	1	0	1	7	1										1	1	0	0	0
251	50	1	2	1	2	0	2	1	1	0	0	1	0	0	0	3	1	2	2	2	2	1	1	1	1	0	1	3	0	1	1	0	1	10	1	0	1	1	0	0	0	0	0	0	1	0	0	0	0
252	36	2	2	1	0	0	2	1	1	0	1	1	0	0	0	1	1	2	2	2	1	1	1	2	0		0	0	1	1	1	1	1	3	1										1	1	1	0	0
253	33	2	3	1	0	0	2	1	2	0	0	1	0	0	0	1	3	3	1	2	2	1	1	2	1	0	1	1	1	1	1	1	1	8	1	1	0	0	0	0	0	0	0	0	0	0	1	0	0
254	33	2	3	1	8	11	2	1	1	0	0	1	0	0	0	1	3	1	2	3	1	3	3	3	0		1	3	1	1	1	1	1	3	1										0	1	0	0	0
255	36	2	3	1	2	0	2	1	1	0	0	1	0	0	0	1	3	3	1	2	1	1	1	1	1	1	1	3	0	1	1	1	1	3	8	1	0	0	0	0	0	0	0	0	0	1	0	0	0
256	46	2	3	2	2	0	2	1	1	0	0	0	4	0	0	3	2	2	3	2	1	2	3	3	0		0	0	1	0	1	1	1		1										1	0	0	0	0
257	53	2	4	2	4	0	2	1	1	0	0	1	0	0	1	3	2	3	2	2	3	2	2	2	1	0	0	0	1	1	1	1	0		2	0	0	1	0	0	0	0	0	0
258	39	2	3	1	2	0	1	0	1	0	0	0	3	0	0	1	1	3	2	3	1	1	1	3	1	0	1	3	0	1	1	1	1		2	1	0	0	0	0	0	0	0	0	0	0	1	0	0
259	60	2	2	2	8	8	2	1	1	0	1	1	0	0	1	1	3	3	2	2	2	1	1	1	0		1	1	1	1	1	1	1	7	5										0	1	0	0	0
260	27	2	1	4	4	0	2	0	1	0	0	0	3	0	1	1	1	1	2	3	2	1	1	1	0		1	2	1	1	0	0	0		2
261	26	2	4	2	8	5	1	0	1	0	0	0	0	0	0	1	1	2	2	2	1	3	1	2	0		1	1	1	1	1	1	1		1										0	1	0	0	0
262	68	2	2	1	0	0	2	1	1	0	0	1	0	0	0	2	1	1	2	1	2	1	1	1	1	0	0	0	0	1	0	1	1	1	8	1	0	0	0	0	0	0	0	0
263	50	2	2	3	0	0	3	1	2	0	1	0	4	0	0	3	1	2	1	2	2	3	1	1	1	0	1	2	1	1	0	0	1		8	0	0	0	0	0	0	1	0	0
264	18	2	2	3	14	0	1	0	1	0	0	1	0	0	0	1	1	2	3	2	2	1	1	3	0		1	2	1	1	0	0	1	9	2
265	30	2	3	1	4	0	1	0	1	0	1	0	0	0	0	1	1	3	2	2	1	1	1	2	0		1	2	0	1	1	0	0		1										0	0	1	0	0
266	55	2	3	2	11	0	2	1	1	0	0	0	3	0	0	2	1	3	1	2	1	3	1	3	1	0	0	0	0	0	0	0	0		3	1	0	0	0	0	0	0	0	0
267	57	1	2	1	16	0	2	1	1	1	1	1	3	0	0	1	1	1	2	2	1	1	1	1	1	0	0	0	1	1	1	0	0	1	1	0	0	0	0	0	1	0	0	0
268	27	1	3	1	2	0	1	0	1	0	1	1	0	0	0	3	3	3	3	1	1	3	1	3	1	0	0	0	0	0	0	0	0		1	1	0	0	0	0	0	0	0	0
269	63	1	1	3	16	0	2	1	1	1	1	0	3	0	0	1	1	3	1	2	3	1	1	2	0		1	3	1	1	0	0	0		2
270	58	2	2	2	2	0	3	0	1	1	0	1	0	0	0	1	1	1	2	3	3	1	1	3	1	0	1	2	0	1	1	0	1	1	1	0	0	0	1	0	0	0	0	0	0	1	0	0	0
271	49	1	2	3	8	7	2	1	1	0	1	1	0	0	1	1	1	2	2	2	2	1	1	2	1	1	1	2	1	1	1	1	1	2	4	1	0	0	0	0	0	0	0	0	1	0	0	0	0
272	58	1	1	5	2	0	2	1	1	0	1	0	3	0	0	1	1	3	1	3	2	1	1	3	0		0	0	1	1	0	0	0		2
273	45	1	3	2	12	0	2	1	1	0	1	0	0	0	0	1	1	3	2	2	3	1	1	3	0		1	2	0	0	0	0	0		1
274	30	2	3	1	1	0	1	0	1	0	0	0	3	0	0	3	3	3	3	3	3	3	3	2	1	0	0	0	0	0	0	0	0		1	1	0	0	0	0	0	0	0	0
275	37	1	2	5	16	0	1	0	1	0	1	0	0	0	0	1	1	2	1	3	3	1	1	2	1	0	1	2	0	1	0	1	1		2	1	0	0	0	0	0	0	0	0
276	55	1	4	3	8	9	2	1	1	2	1	1	0	0	1	1	1	2	2	2	2	1	1	2	1	0	1	3	1	1	1	1	1	8	1	0	1	0	0	0	0	0	0	0	0	1	0	0	0
277	62	2	1	1	0	0	2	1	1	1	0	1	0	0	0	1	1	3	3	2	2	1	1	3	0		0	0	1	1	1	1	1	2	1										0	1	0	0	0
278	28	1	2	1	4	0	1	0	1	0	1	1	0	0	0	1	2	2	2	2	2	1	1	3	0		1	2	1	1	0	1	1	1	1
279	71	2	1	1	0	0	4	1	1	2	0	1	0	0	0	1	1	3	1	2	2	1	1	2	1	0	1	2	1	1	0	0	1	2	2	0	0	1	0	0	0	0	0	0
280	33	1	3	1	2	0	2	1	1	0	1	0	3	0	0	3	1	3	2	2	1	1	1	3	1	0	0	0	0	0	0	0	1		1	1	0	0	0	0	0	0	0	0
281	24	2	4	1	8	3	1	0	1	0	1	1	4	0	1	1	1	2	2	2	2	1	1	2	1	0	1	1	0	0	0	1	1	9	1	0	1	0	0	0	0	0	0	0
282	25	2	4	1	8	3	1	0	1	0	1	1	0	0	1	2	1	2	2	2	2	1	1	2	0		1	3	0	0	1	1	1	1	1										1	0	0	0	0
283	31	2	3	2	8	5	1	0	1	0	0	1	3	0	0	3	2	1	3	1	1	1	1	1	1	0	0	0	1	1	1	0	0		5	1	0	0	0	0	0	0	0	0	1	0	0	0	0
284	29	2	3	1	1	0	1	0	1	0	0	1	0	0	0	1	3	2	2	2	2	1	1	1	1	0	0	0	1	1	1	1	1	1	6	1	0	0	0	0	0	0	0	0	0	0	1	0	0
285	48	2	2	1	4	0	2	1	1	0	0	0	3	0	0	1	1	2	1	3	2	1	1	1	1	0	1	1	1	1	1	0	1		9	1	0	0	0	0	0	0	0	0	0	1	0	0	0
286	41	1	2	1	12	0	2	1	1	0	1	0	4	0	0	3	2	2	1	2	2	1	1	1	1	1	1	1	1	1	1	1	1		3	0	0	0	0	1	0	0	0	0	0	0	1	0	0
287	73	2	1	2	0	0	2	1	1	0	0	1	3	0	0	1	1	3	2	1	2	1	1	3	0		0	0	1	1	0	1	1	5	1
288	68	2	2	2	0	0	4	1	1	1	1	1	0	0	0	1	1	3	2	2	3	1	1	2	0		1	2	1	1	1	0	1	1	2										0	1	0	0	0
289	55	1	2	1	1	0	2	1	1	1	1	1	0	0	0	1	2	2	2	3	2	1	1	1	1	0	1	2	1	1	1	1	1	2	1	0	0	0	1	0	0	0	0	0	0	1	0	0	0
290	32	1	3	2	2	0	1	0	1	1	0	1	0	0	0	1	3	2	2	2	2	1	1	3	1	0	1	2	1	1	1	1	1	9	1	1	0	0	0	0	0	0	0	0	1	0	0	0	0
291	51	2	1	5	0	0	2	1	1	0	1	1	0	0	0	1	1	3	2	2	3	1	1	3	0		1	2	1	1	1	0	0	1	1										1	0	0	0	0
292	33	2	3	1	4	0	2	1	1	1	0	1	0	0	1	1	1	2	2	2	2	1	1	2	1	0	1	1	1	1	1	0	0		4	0	0	0	0	1	0	0	0	0	0	0	1	0	0
293	31	2	4	1	2	0	2	0	1	0	0	0	3	0	0	3	3	1	3	3	1	3	3	3	1	0	1	1	1	1	1	0	1		1	0	1	1	0	0	0	0	0	0	0	1	0	0	0
294	23	1	3	1	14	6	1	0	1	0	0	1	0	0	1	2	2	3	2	2	2	1	1	2	1	0	1	2	0	1	1	1	1	7	1	1	0	0	0	0	0	0	0	0	1	1	0	0	0
295	23	2	3	2	14	6	1	0	1	0	0	1	0	0	1	1	1	2	2	2	3	1	1	2	1	0	1	3	0	0	0	1	1	3	1	0	0	1	0	0	0	0	0	0
296	23	1	3	2	14	6	1	0	1	0	0	1	0	0	1	1	1	2	2	2	2	1	1	2	1	0	0	0	0	1	0	1	1	1	1	1	0	0	0	0	0	0	0	0
297	24	2	3	1	14	0	1	0	1	0	0	0	0	0	1	1	1	3	2	2	3	1	1	2	0		1	3	0	1	1	0	0		1										0	1	0	0	0
298	31	2	4	1	2	0	2	0	1	0	0	0	3	0	0	3	3	1	3	3	1	3	3	3	1	0	1	1	1	1	1	0	1		1	0	1	1	0	0	0	0	0	0	0	1	0	0	0
299	45	2	3	1	5	0	2	1	1	0	0	0	3	0	0	1	1	3	3	2	1	1	1	1	0		1	1	0	0	0	0	0		1
300	22	2	3	5	14	6	1	0	1	0	0	1	0	0	1	1	1	2	2	2	2	1	1	2	0		1	2	0	1	0	0	1	7	1
301	22	1	3	4	14	6	1	0	1	0	0	1	0	0	1	1	1	2	2	2	2	1	1	2	1	0	0	0	0	1	0	1	1	7	1	0	1	0	0	0	0	0	0	0
302	27	2	3	2	8	2	1	0	1	0	0	1	1	0	1	1	3	2	2	3	1	1	3	2	1	0	1	3	0	1	1	1	1	7	4	1	0	0	0	0	0	0	0	0	1	1	1	0	0
303	22	1	3	1	14	0	1	0	1	0	1	0	0	0	1	2	1	2	2	2	2	2	3	1	0		0	0	0	1	0	1	1		3
304	22	1	3	1	14	0	1	0	1	0	1	0	0	0	1	2	1	2	2	2	2	2	3	1	0		0	0	0	1	0	1	1		3
305	30	1	4	2	8	3	1	0	1	0	0	1	0	0	1	1	1	2	2	2	2	1	1	3	1	0	1	3	0	1	1	1	1		3	1	0	0	0	0	0	0	0	0	0	0	0	0	1
306	24	2	3	1	8	9	1	0	2	0	0	0	0	0	1	1	1	3	2	1	2	1	1	2	1	0	1	3	1	1	0	1	1		1	1	0	0	0	0	0	0	0	0
307	24	2	4	2	14	6	1	0	1	0	0	1	0	0	1	1	1	2	2	2	1	1	1	2	0		1	3	1	1	1	1	1		5
308	26	1	4	1	12	0	1	0	1	0	1	0	0	1	1	1	1	2	2	2	2	1	1	2	1	0	0	0	0	0	0	1	1		1	1	0	0	0	0	0	0	0	0
309	27	2	3	2	8	5	2	0	1	0	0	1	0	0	0	1	1	3	2	2	1	1	1	2	1	0	1	3	0	1	0	0	1	3	3	1	0	0	0	0	0	0	0	0
310	27	1	3	2	1	0	1	0	1	0	0	0	4	0	0	1	1	1	2	2	1	1	3	1	1	0	0	0	0	0	0	0	0		1	1	0	0	0	0	0	0	0	0
311	31	2	3	5	1	0	1	0	1	0	1	0	4	0	0	3	1	3	1	3	3	3	3	3	1	0	0	0	1	1	1	1	0		1	1	0	0	0	0	0	0	0	0	0	0	1	0	0
312	31	2	3	5	1	0	1	0	1	0	1	0	4	0	0	3	1	3	1	3	3	3	3	3	1	0	0	0	1	1	1	1	0		1	1	0	1	0	0	0	0	0	0	0	0	1	0	0
313	26	2	4	1	8	3	1	0	1	0	0	1	0	0	0	1	1	2	2	2	2	1	1	2	1	1	1	3	1	0	0	1	1	1	1	1	0	0	1	0	0	0	0	0
314	28	2	4	2	8	9	1	0	1	1	0	1	0	0	0	1	1	2	2	2	2	1	1	2	1	0	1	3	1	1	1	1	1	2	1	1	0	0	0	0	0	0	0	0	0	0	0	1	0
315	28	2	3	2	5	0	2	1	1	0	0	0	4	0	0	3	1	2	2	1	3	3	3	1	0		0	0	0	1	0	0	1		1
316	23	1	4	5	14	6	1	0	1	0	0	1	4	0	1	1	1	2	2	2	2	1	1	2	0		1	2	0	1	1	1	1	7	1										1	0	0	0	0
317	29	2	3	2	1	0	1	0	1	0	0	1	0	0	0	1	3	3	2	3	1	3	3	1	1	0	1	2	1	1	1	1	1	3	2	0	0	0	0	0	0	0	0	1
318	28	1	4	1	8	3	1	0	1	0	1	1	0	0	1	1	1	2	2	2	3	1	1	2	1	0	0	0	0	1	0	1	1	7	1	1	0	0	0	0	0	0	0	0
319	24	2	3	5	8	16	1	0	1	0	1	0	4	0	0	1	1	3	2	2	1	1	1	3	1	0	0	0	1	1	0	0	1		1	1	0	0	0	0	0	0	0	0
320	27	2	4	2	8	9	1	0	1	0	0	0	0	0	0	1	1	2	2	2	2	1	1	2	1	0	0	0	1	1	1	1	1		1	0	1	0	0	0	0	0	0	0	1	1	0	0	0
321	29	1	4	1	8	3	1	0	1	0	0	0	0	0	1	1	1	2	2	2	2	1	1	2	1	0	1	2	1	1	0	1	1		1	0	1	0	0	0	0	0	0	0
322	35	2	4	1	8	7	2	0	1	0	0	1	0	0	1	3	3	3	3	3	3	3	2	1	1	0	0	0	0	1	0	1	1		1	0	0	1	0	0	0	0	0	0
323	28	1	3	2	1	0	1	0	1	0	1	0	3	0	0	1	3	3	3	3	3	1	1	3	1	0	0	0	0	1	1	1	1		1	1	0	1	0	0	0	0	0	0	0	0	0	1	0
324	27	2	3	2	2	0	1	0	1	0	1	0	1	0	0	3	1	2	3	3	1	3	3	3	1	0	0	0	1	1	0	0	0		1	1	0	1	0	0	0	0	0	0
325	29	1	4	2	11	0	1	0	1	0	0	0	3	0	0	3	3	3	3	3	3	1	1	3	1	0	0	0	0	1	1	0	1		1	0	0	1	0	0	0	0	0	0	1	0	0	0	0
326	42	1	3	2	1	0	2	1	1	1	1	0	4	0	0	3	3	3	3	3	3	3	3	3	1	0	1	3	0	1	1	0	1		1	1	0	0	0	0	0	0	0	0	0	0	1	0	0
327	19	2	1	2	14	0	1	0	1	0	0	0	4	0	0	1	1	1	2	2	1	1	2	2	0		1	3	1	1	1	1	1		1										0	0	0	1	0
328	33	2	3	2	8	2	1	0	1	0	0	0	4	0	0	1	1	2	2	2	3	1	1	3	1	0	1	3	1	1	1	0	1		1	1	0	0	1	0	0	0	0	0	0	0	1	0	0
329	27	1	3	2	2	0	2	0	1	0	1	0	4	0	0	2	2	1	1	1	1	2	2	2	1	0	1	3	1	1	0	1	1		1	1	0	0	0	0	0	0	0	0
330	29	2	3	2	11	0	1	0	1	0	0	1	0	0	0	1	1	2	2	2	3	1	1	2	1	0	0	0	1	1	1	1	1	8	1	0	1	0	0	0	0	0	0	0	1	1	0	0	0
331	25	2	4	1	8	3	1	0	1	0	0	1	0	0	1	1	1	3	2	3	1	1	1	2	1	0	1	3	0	1	0	1	1		1	1	1	0	0	0	0	0	0	0
332	24	2	3	2	8	3	1	0	2	1	0	0	1	1	0	1	1	2	2	2	2	1	1	2	1	0	1	0	1	1	1	1	1		1	1	0	0	0	0	0	0	0	0	0	0	0	0	1
333	27	2	3	2	2	0	1	0	1	0	0	0	4	0	0	1	3	3	2	3	1	1	1	3	1	0	0	0	0	1	0	1	1		1	1	0	0	0	0	0	0	0	0
334	30	1	3	2	1	0	1	0	1	0	1	0	0	0	0	1	1	1	3	3	3	3	3	3	0		0	0	1	1	1	0	0		1										0	0	0	0	1
335	26	2	4	2	8	9	1	0	1	0	1	1	0	0	1	1	3	2	2	2	2	1	1	2	1	0	1	3	1	1	1	1	1	1	1	1	0	0	0	0	0	0	0	0	0	0	1	0	0
336	35	1	2	1	1	0	1	0	1	0	1	0	4	0	0	3	1	3	2	3	2	1	1	3	1	0	0	0	0	1	0	1	1		1	1	0	0	0	0	0	0	0	0
337	54	1	4	1	8	3	2	1	1	1	1	1	0	0	1	3	1	2	2	2	2	1	1	2	1	0	0	0	1	1	1	1	1	8	1	0	0	0	0	1	0	0	0	0	1	1	0	0	0
338	30	2	3	2	7	0	2	1	1	0	0	0	3	0	0	3	1	2	2	3	3	1	1	3	1	0	0	0	0	0	0	1	1		1	0	0	1	0	0	1	0	0	0
339	38	2	3	1	11	0	3	1	1	0	1	0	3	0	0	3	1	1	3	3	1	3	3	3	1	0	0	0	0	1	1	1	1		3	1	0	0	0	0	0	0	0	0	1	0	0	0	0
340	24	1	3	4	11	0	1	0	1	0	1	0	0	0	0	3	1	2	2	2	2	1	3	2	1	0	0	0	1	1	0	0	1		1	0	1	0	0	0	0	0	0	0
341	28	2	4	1	8	3	1	0	1	0	0	1	0	0	1	1	1	2	2	2	2	1	1	2	0		1	3	0	1	1	1	1		7										0	1	0	0	0
342	30	1	3	2	8	16	1	0	1	1	1	1	4	0	0	1	1	3	1	2	3	1	1	2	1	0	1	1	0	0	1	0	0	2	1	1	0	0	0	0	0	0	0	0	0	0	0	1	0
343	24	2	2	2	1	0	1	0	1	1	1	1	4	0	0	1	1	3	3	1	1	3	3	3	1	0	0	0	1	1	1	0	0	5	1	1	0	0	0	0	0	0	0	0	0	1	0	0	0
344	23	2	2	2	1	0	1	0	1	1	0	0	0	0	0	1	1	3	3	2	2	1	1	1	1	0	0	0	0	1	0	1	1		1	0	0	0	0	0	0	0	0	1
345	25	2	4	2	8	3	1	0	1	0	0	1	0	0	1	1	1	2	2	2	2	1	1	2	1	0	1	3	0	1	1	1	1		1	1	0	1	0	0	0	0	0	0
346	30	2	4	2	8	3	2	1	1	0	0	1	0	0	1	1	1	2	2	2	2	1	1	2	1	0	1	2	1	1	0	1	1		1	0	0	0	1	0	0	0	0	0
347	27	2	3	1	8	7	2	0	1	0	0	1	4	0	1	1	1	3	2	3	3	1	1	2	1	0	1	2	0	1	1	0	1	2	2	0	0	1	0	0	0	0	0	0	0	0	1	0	0
348	23	2	3	2	8	1	1	0	1	0	0	1	4	0	1	1	1	2	2	2	2	1	1	1	0		0	0	0	0	0	0	1	7	1
349	52	2	1	1	0	0	2	1	1	1	0	0	3	0	0	1	3	2	2	2	2	1	1	1	1	0	1	2	1	1	1	0	1		1	1	0	0	0	0	0	0	0	0	0	1	0	0	0
350	34	1	2	2	2	0	1	0	1	0	1	1	0	0	0	1	1	2	2	2	3	1	1	3	1	0	0	0	0	1	1	1	1	1	1	1	1	0	0	0	0	0	0	0	0	1	0	0	0
351	28	2	4	1	8	3	2	0	2	0	0	1	1	0	1	1	1	2	2	2	1	3	3	2	1	0	1	3	1	1	1	1	1	3	4	1	0	0	0	0	0	0	0	0	0	0	1	0	0
352	25	1	3	2	2	0	1	0	1	0	1	0	3	0	0	1	1	2	2	2	2	1	1	1	1	0	0	0	0	1	1	1	1		1	1	0	0	0	0	0	0	0	0	1	0	0	0	0
353	21	2	3	2	14	0	1	0	1	1	0	1	2	1	0	1	1	2	2	2	2	3	1	1	0		0	0	1	1	0	1	1	3	2
354	22	1	2	3	4	0	1	0	1	0	0	1	0	0	0	1	1	2	2	2	2	1	1	2	1	0	1	3	1	1	0	1	1	4	1	1	0	0	0	0	0	0	0	0
355	36	2	3	2	10	0	1	0	1	0	0	0	4	1	0	2	3	3	3	3	1	1	3	1	1	1	0	0	0	1	0	1	0		1	0	0	0	0	0	0	0	0	1
356	23	2	3	2	2	0	1	0	1	0	1	1	3	0	0	1	1	2	2	2	2	3	1	3	1	0	1	3	0	1	1	1	1		1	0	0	0	0	1	0	0	0	0	1	0	0	0	0
357	22	2	3	3	2	0	1	0	1	0	0	0	3	0	0	1	3	3	2	1	1	1	1	2	1	1	0	0	0	0	0	1	1		3	0	1	0	0	0	0	0	0	0
358	27	1	2	1	11	0	1	0	1	1	0	1	0	0	0	3	3	2	2	2	2	3	3	2	0		1	2	1	1	1	1	1	2	6										0	0	1	0	0
359	24	1	3	3	0	0	1	0	1	0	1	0	0	1	1	2	2	1	1	2	1	1	1	1	1	0	1	2	0	0	0	1	0		5	0	0	0	0	1	0	0	0	0
360	62	1	1	3	16	0	2	1	1	1	1	0	3	0	0	1	3	2	2	1	1	3	3	1	0		1	2	1	1	1	0	0		3										0	1	0	0	0
361	32	2	1	4	0	0	2	1	1	0	0	0	3	0	0	3	3	3	3	3	3	3	3	3	1	0	0	0	0	0	0	0	0		2	1	0	0	0	0	0	0	0	0
362	22	2	3	2	11	0	1	0	1	0	1	0	3	0	0	1	1	3	3	3	2	1	1	1	1	1	0	0	0	1	0	0	0		1	1	0	0	0	0	0	0	0	0
363	27	2	3	4	4	0	1	0	1	0	0	0	2	0	0	1	1	3	2	2	2	1	1	3	0		1	3	1	0	1	1	1		1										1	0	0	0	0
364	37	1	1	3	2	0	2	1	1	0	1	0	3	0	0	1	3	3	2	2	2	1	1	1	0		0	0	1	1	0	0	1		1
365	85	1	1	1	2	0	4	1	1	1	1	0	3	0	0	3	1	3	2	2	1	1	1	3	1	0	1	0	0	0	0	0	0		1	0	1	1	0	0	0	0	0	0
366	27	2	3	2	7	0	2	0	1	0	0	1	4	0	0	1	1	2	2	2	2	1	1	2	1	0	1	3	1	1	0	0	1	3	8	1	0	1	0	0	0	0	0	0
367	33	2	3	1	11	0	1	1	2	0	0	1	0	0	0	3	1	2	2	3	2	1	1	1	1	0	0	0	0	0	1	0	1	3	2	0	1	0	0	0	0	0	0	0	0	0	0	1	0
368	28	1	2	2	1	0	1	0	1	0	0	1	3	0	0	3	1	3	2	3	2	2	2	1	1	0	0	0	0	1	0	1	1	7	1	0	0	1	0	0	0	0	0	0
369	56	1	3	1	2	0	2	1	1	0	1	0	3	0	0	1	1	2	2	3	1	1	1	3	1	0	1	2	0	0	0	0	1		3	1	0	0	0	0	0	0	0	0
370	54	2	3	1	2	0	2	1	1	0	1	0	3	0	0	1	1	3	2	2	2	1	1	2	1	1	0	0	0	0	0	0	1		3	1	0	1	0	1	0	0	0	0
371	28	1	3	1	1	0	1	0	1	0	1	1	0	0	0	1	1	1	2	3	1	2	2	2	0		1	3	1	1	1	1	1	1	1
372	23	2	3	1	14	6	1	0	1	0	1	1	0	0	1	1	1	2	2	2	2	1	1	2	1	0	1	3	0	1	0	1	1		1	1	0	0	0	1	0	0	0	0
373	53	2	3	2	2	0	2	1	1	0	1	1	1	0	0	3	3	3	2	3	1	3	2	1	0		0	0	1	1	1	1	1	1	1										0	0	1	0	0
374	28	2	4	1	8	3	1	0	2	0	0	1	0	0	1	1	1	3	2	3	1	1	1	2	1	0	1	0	1	1	1	1	1	1	1	1	0	0	0	1	0	0	0	0
375	27	2	4	5	8	3	2	0	1	0	0	1	4	0	1	1	1	3	2	2	2	1	1	2	1	0	1	2	1	1	0	1	1	7	1	1	0	0	0	0	0	0	0	0
376	26	1	3	4	12	0	1	0	1	0	1	0	3	0	0	2	3	3	3	3	1	3	3	3	1	0	0	0	0	0	0	0	0		3	1	0	0	0	0	0	0	0	0
377	25	2	4	2	8	3	1	0	1	0	0	1	0	0	1	1	1	2	2	2	2	1	1	2	0		1	2	0	1	1	1	1	1	1										0	0	1	0	0
378	26	2	4	2	8	3	1	0	1	0	0	1	0	0	1	1	1	2	2	2	2	1	1	2	0		1	3	0	1	1	1	1	9	1										0	0	0	0	1
379	34	1	4	1	8	3	2	0	1	0	1	1	0	0	1	1	1	2	2	2	3	1	1	2	1	0	1	2	0	0	0	1	1	7	1	0	0	0	0	0	0	0	0	1
380	27	1	3	2	1	0	1	0	1	0	0	0	4	0	0	3	1	3	2	3	3	1	1	3	0		0	0	0	0	0	1	1		1
381	28	1	3	2	1	0	1	0	1	0	0	1	0	1	1	3	1	1	1	3	3	3	3	1	0		1	2	1	1	0	1	1		3
382	25	2	4	1	8	16	1	0	1	0	0	1	0	0	1	1	1	3	3	3	3	3	3	3	1	0	1	1	0	1	0	0	0	7	2	1	0	0	0	0	0	0	0	0
383	31	2	4	5	2	0	2	1	1	0	1	1	0	0	1	1	1	3	1	2	2	1	1	2	1	0	1	2	1	1	1	1	1	7	6	1	0	0	0	0	0	0	0	0	0	0	1	0	0
384	32	1	3	2	8	16	1	0	1	0	1	0	4	0	0	3	3	2	3	2	1	1	1	3	1	0	0	0	0	0	0	0	0		3	1	0	0	0	0	0	0	0	0
385	28	1	3	2	1	0	2	0	1	0	0	0	3	0	0	3	3	3	3	3	3	1	1	3	1	0	0	0	0	0	0	0	1		1	0	0	1	0	0	0	0	0	0
386	29	2	3	2	1	0	1	0	1	0	1	0	4	0	0	3	3	3	3	3	1	3	3	3	1	0	0	0	0	0	0	1	1		1	1	1	0	0	0	0	0	0	0
387	31	2	3	2	1	0	2	0	1	0	0	1	0	0	0	3	3	3	2	3	2	1	1	1	1	0	0	0	0	0	0	0	1	3	1	1	1	0	0	0	0	0	0	0
388	29	1	3	1	1	0	1	0	1	0	0	0	0	0	0	3	1	3	2	3	3	3	3	3	1	0	0	0	0	1	1	1	1		1	1	0	0	0	0	0	0	0	0	1	1	0	0	0
389	32	2	4	1	13	0	1	0	1	0	0	0	4	0	0	3	1	3	2	3	3	1	3	3	1	0	0	0	1	1	1	0	1		1	1	0	0	0	0	0	0	0	0	0	0	0	0	1
390	29	1	3	1	8	9	1	0	1	0	1	0	0	0	0	1	1	3	2	3	1	1	1	2	0		0	0	0	1	0	1	1		1
391	31	1	4	1	1	0	1	0	1	0	0	0	4	0	0	1	3	1	3	3	1	3	3	1	1	0	1	3	1	1	0	0	0		1	0	0	1	0	0	0	0	0	0
392	29	2	4	2	8	8	1	0	1	0	0	0	4	0	0	1	1	2	2	2	1	1	1	2	1	1	0	0	1	1	1	1	1		4	0	0	0	1	0	0	0	0	0	1	0	0	0	0
393	28	2	3	2	8	9	2	0	1	0	0	1	0	0	1	1	1	2	2	2	2	1	1	2	1	0	1	3	1	1	1	1	1	7	1	0	0	0	1	0	0	0	0	0	0	0	1	0	0
394	33	2	3	1	4	0	2	1	2	0	0	0	3	0	0	1	1	2	2	2	3	1	1	1	0		1	2	1	1	1	0	1		1										1	0	0	0	0
395	20	1	2	3	14	0	1	0	1	0	0	1	0	0	0	1	1	2	2	2	3	1	1	3	0		1	2	1	1	0	1	1	4	1
396	44	1	1	3	15	0	2	1	1	0	1	0	3	0	0	1	3	2	2	2	1	3	3	1	1	0	0	0	1	1	1	1	0		3	1	0	1	0	0	0	0	0	0	1	0	0	0	0
397	20	2	2	1	14	0	1	0	1	0	0	0	0	0	1	1	1	2	2	2	2	1	1	2	1	0	1	1	1	1	1	1	1		6	1	0	0	0	0	0	0	0	0	0	0	0	1	0
398	39	2	1	3	0	0	2	1	1	0	0	1	0	0	0	1	1	3	2	3	2	1	1	3	1	0	1	3	1	1	1	1	1	1	1	1	0	0	0	0	0	0	0	0	1	1	0	0	0
399	65	2	1	1	0	0	2	1	1	3	0	1	0	0	0	1	1	2	2	2	2	1	1	2	0		1	2	1	1	1	1	1		1										0	1	0	0	0
400	81	2	1	4	0	0	3	1	1	2	0	0	3	0	0	1	1	2	2	3	2	2	3	3	1	0	0	0	0	0	0	0	0		3	0	1	0	0	0	0	0	0	0
401	18	2	2	1	14	0	1	0	1	0	0	1	0	0	0	1	1	2	2	2	2	1	1	2	1	0	1	1	0	0	1	0	0	4	1	1	0	1	0	0	0	0	0	0	1	0	0	0	0
402	33	2	4	3	8	3	2	0	1	0	0	1	4	0	1	1	1	2	2	2	2	1	1	2	1	0	0	0	1	1	1	1	1	7	7	0	0	0	0	1	0	0	0	0	1	0	0	0	0
403	26	1	4	4	8	3	1	0	1	1	0	1	0	0	1	1	1	2	2	2	2	1	1	2	1	0	1	3	1	1	1	1	1	8	1	1	0	0	1	0	0	0	0	0	0	1	0	0	0
404	26	2	3	2	11	0	1	0	1	0	1	1	0	0	0	1	1	2	2	2	2	1	1	3	1	0	1	2	0	1	0	1	1	6	1	0	0	0	0	0	0	0	0	1
405	28	2	3	3	2	0	1	0	1	0	1	0	4	0	1	1	3	2	2	2	2	1	1	2	0		1	3	1	1	1	1	1		7										0	0	1	0	0
406	41	2	2	5	11	0	2	1	1	0	1	0	3	0	0	3	1	2	2	3	3	1	1	2	1	0	0	0	0	0	0	0	0		4	0	0	0	0	0	1	0	0	0
407	34	1	4	2	8	3	1	0	1	0	0	1	0	0	1	1	1	3	2	3	3	1	1	2	0		0	0	0	1	1	1	1		1										1	0	0	0	0
408	24	2	3	1	8	9	1	0	1	0	0	0	3	0	0	1	1	2	2	2	2	1	1	2	1	0	1	3	1	1	1	1	1		1	0	0	1	0	0	0	0	0	0	1	1	0	0	0
409	26	1	3	1	8	9	1	0	1	0	1	1	0	0	0	1	1	2	2	2	2	1	1	2	0		1	3	1	1	1	1	1	8	1										1	0	0	0	0
410	28	1	3	1	2	0	1	0	1	0	0	0	3	0	0	1	1	2	2	2	3	1	1	2	0		0	0	0	0	0	0	0		4
411	44	2	3	1	6	0	2	1	1	0	1	0	3	0	0	3	1	2	3	3	3	1	1	1	0		1	1	0	0	0	0	0		2
412	47	1	1	1	16	0	1	0	1	0	1	0	3	0	0	1	1	1	2	2	1	1	1	3	1	0	0	0	0	0	0	0	0		1	1	0	0	0	0	0	0	0	0
413	33	1	3	1	1	0	1	0	1	0	0	1	4	0	0	1	1	2	2	2	1	3	1	3	1	0	0	0	0	1	0	1	1	1	1	0	1	0	0	0	0	0	0	0
414	30	1	3	2	1	0	1	0	1	0	0	0	4	0	0	1	1	1	2	3	3	1	1	1	0		0	0	0	0	0	1	1		1
415	23	2	2	1	10	0	1	0	1	0	0	0	4	0	0	1	1	1	2	3	2	1	1	3	0		1	1	0	0	0	0	0		1
416	19	2	2	2	7	0	1	0	1	0	0	0	4	1	0	1	1	3	2	3	3	1	1	1	1	0	1	2	1	1	1	1	1		1	0	1	1	0	0	0	0	0	0
417	29	2	3	2	5	0	2	0	1	0	0	1	3	0	0	2	3	3	3	3	1	3	1	2	1	0	0	0	1	1	1	1	1	1	1	1	0	0	0	0	0	0	0	0	1	1	0	0	0
418	26	2	3	2	8	15	1	0	1	0	0	0	0	0	1	1	1	2	2	2	2	1	1	2	1	0	1	3	1	1	1	1	1		4	1	0	1	0	0	0	0	0	0	0	0	0	1	0
419	27	2	4	2	8	1	1	0	1	0	0	1	0	0	1	1	1	3	2	2	2	1	1	2	0		0	0	0	1	0	1	1		1
420	25	2	4	1	8	3	1	0	1	0	0	1	0	0	1	2	1	2	2	2	2	1	1	2	0		1	3	1	1	1	1	1	7	1										0	0	1	0	0
421	23	2	2	1	10	0	1	0	1	0	0	0	4	0	0	1	1	1	2	3	2	1	1	3	1	0	1	1	0	0	0	0	0		1	1	0	0	0	0	0	0	0	0
422	23	2	2	2	8	9	1	0	1	0	0	1	0	0	1	1	1	2	2	2	2	1	1	2	0		1	3	1	1	1	1	1	2	5										0	0	1	0	0
423	20	2	2	1	14	0	1	0	1	0	0	0	4	0	0	1	1	2	3	3	2	1	1	3	1	0	0	0	0	0	0	0	0		5	1	0	0	0	0	0	0	0	0
424	23	2	4	1	8	9	2	0	1	0	0	1	3	0	1	1	1	2	2	3	2	1	1	2	0		1	2	0	1	0	1	1		2
425	23	2	4	4	14	6	1	0	1	0	1	1	3	0	1	2	1	2	2	2	2	1	2	2	1	0	0	0	0	0	0	1	1		3	0	0	1	0	0	0	0	0	0
426	35	2	4	2	8	8	2	1	1	0	1	0	4	0	0	1	3	3	2	3	1	1	1	1	0		0	0	0	1	0	1	1		4
427	43	2	2	5	0	0	2	1	1	1	0	0	3	0	0	3	3	3	3	3	3	3	1	1	1	0	1	2	0	0	0	0	0		1	1	0	0	0	0	0	0	0	0
428	44	2	3	1	12	0	2	1	2	0	0	1	0	0	0	1	1	3	2	2	2	1	1	2	1	0	1	1	1	1	0	1	1	1	1	1	0	0	0	0	0	0	0	0
429	23	2	4	1	14	6	1	0	1	0	0	1	0	0	1	1	1	2	2	2	2	1	1	2	0		1	2	1	1	1	1	1		1										0	0	1	0	0
430	21	2	2	1	5	0	1	0	1	0	0	0	3	0	0	1	1	2	3	3	1	1	1	2	0		0	0	0	0	0	0	0		1
431	53	1	1	3	2	0	2	1	1	1	1	0	4	0	0	3	1	2	2	3	1	3	3	1	1	0	1	2	1	1	0	0	0		4	0	0	1	0	0	0	0	0	0
432	21	2	2	5	14	0	1	0	1	1	0	1	0	0	0	1	1	2	2	3	1	1	1	3	0		1	1	1	1	1	1	1	3	1										1	0	0	0	0
433	47	1	1	1	2	0	2	1	1	0	1	1	0	0	0	1	1	3	2	2	2	1	1	2	0		1	2	1	1	0	0	0	5	1
434	21	2	2	1	5	0	1	0	1	0	0	0	3	0	0	1	1	2	3	3	1	1	1	2	1	0	0	0	0	0	0	0	0		1	1	0	0	0	0	0	0	0	0
435	26	2	4	1	8	3	1	0	1	0	0	0	0	0	1	1	1	2	2	2	1	1	1	2	0		1	3	0	1	0	1	1		1
436	41	2	2	4	11	0	1	0	1	1	1	0	3	0	0	1	1	3	2	3	2	1	1	3	0		0	0	0	0	0	0	0		4
437	38	1	1	3	2	0	2	1	1	0	1	0	3	0	0	1	1	3	2	1	2	1	1	3	1	0	1	1	1	1	1	0	0		2	0	0	1	0	0	0	0	0	0	1	0	0	0	0
438	42	1	1	3	16	0	1	0	1	0	1	1	0	0	0	1	2	2	2	2	3	1	1	2	1	0	1	2	1	1	0	1	1	2	1	0	0	0	0	0	1	0	0	0
439	20	2	3	4	16	0	1	0	1	1	0	0	4	0	0	1	3	2	2	3	3	1	1	2	0		0	0	1	1	1	0	1		1										0	1	0	0	0
440	41	2	2	4	11	0	1	0	1	1	1	0	3	0	0	1	1	3	2	3	2	1	1	3	1	0	0	0	0	0	0	0	0		4	1	0	0	0	0	0	0	0	0
441	55	2	1	4	8	7	2	1	1	1	0	1	0	0	1	1	1	2	2	2	3	1	1	2	1	0	1	1	1	1	1	0	1	1	5	0	0	0	1	0	0	0	0	0	1	0	0	0	0
442	31	2	3	3	16	0	2	1	1	0	0	0	3	0	0	1	1	2	2	3	3	1	1	2	0		1	2	1	1	1	0	0		1										0	0	1	0	0
443	23	2	3	1	5	0	1	0	1	0	0	0	4	0	0	1	1	2	2	2	2	1	1	3	1	0	0	0	0	0	0	0	0		1	1	0	0	0	0	0	0	0	0
444	67	2	2	1	4	0	2	1	1	1	0	0	3	0	0	1	1	2	2	2	2	1	1	2	1	0	0	0	0	0	0	0	0		4	0	1	0	0	0	0	0	0	0
445	27	2	2	2	0	0	2	1	1	0	0	1	0	0	0	1	1	2	2	3	2	1	1	2	1	1	1	2	1	1	1	1	1	3	1	0	0	1	0	0	0	0	0	0	0	0	1	0	0
446	48	2	2	2	4	0	2	1	1	0	0	1	0	0	0	1	2	2	2	2	2	1	1	2	1	0	1	2	1	1	1	1	1	3	1	0	0	0	0	1	0	0	0	0	1	0	0	0	0
447	37	2	2	1	8	7	2	1	1	1	0	1	0	0	1	1	1	2	2	2	2	1	1	2	0		1	2	1	1	1	1	1	8	2										1	0	0	0	0
448	32	1	2	3	2	0	1	0	1	0	1	0	3	0	0	3	1	2	3	1	1	1	1	2	1	0	0	0	0	0	0	0	0		1	1	0	0	0	0	0	0	0	0
449	22	1	3	1	1	0	1	0	1	0	0	0	3	0	0	2	1	2	3	2	2	1	1	2	0		1	1	0	0	0	0	0		1
450	56	1	3	5	15	0	2	1	1	1	1	0	3	0	0	1	1	1	2	2	2	1	1	3	0		1	1	0	0	0	0	0		4
451	23	2	2	2	8	9	1	0	1	0	1	1	0	0	1	1	1	3	2	3	3	1	1	1	1	0	1	3	1	1	1	1	1	1	1	1	0	0	0	0	0	0	0	0
452	22	2	2	1	8	16	1	0	1	0	0	1	0	0	1	1	1	2	2	2	1	1	1	2	0		1	3	1	1	1	1	1	1	2										0	0	1	0	0
453	27	2	3	2	8	8	2	1	1	0	0	1	3	0	0	2	3	3	3	1	1	3	3	1	1	1	1	3	0	1	0	1	1	3	1	0	1	0	0	0	0	0	0	0
454	43	2	3	2	11	0	2	1	1	0	0	1	0	0	0	1	1	2	2	2	2	1	1	2	1	0	1	2	1	1	1	1	1	1	1	0	0	1	0	0	0	0	0	0	0	1	0	0	0
455	52	1	2	1	2	0	2	1	1	0	1	1	0	0	0	3	1	2	2	3	1	3	3	1	1	0	1	2	1	1	1	1	1	8	1	0	0	1	0	0	0	0	0	0	1	0	0	0	0
456	31	2	3	1	4	0	2	1	1	0	0	0	3	0	0	3	3	2	2	3	1	1	1	2	0		0	0	1	1	1	0	0		1										0	1	0	0	0
457	40	1	1	1	15	0	1	0	1	0	1	0	3	0	0	1	1	1	2	3	2	1	1	1	1	0	1	1	1	1	0	0	0		2	1	1	1	0	0	0	0	0	0
458	29	2	4	2	8	3	1	0	1	0	0	1	0	0	1	1	1	2	2	3	3	1	1	2	1	0	1	2	1	1	1	1	1	1	1	1	0	0	0	0	0	0	0	0	0	0	1	0	0
459	23	2	3	2	9	0	1	0	1	0	1	1	0	0	0	3	3	1	2	1	1	1	1	1	1	0	1	1	0	1	0	0	1		1	1	0	0	0	0	0	0	0	0
460	21	2	3	2	9	0	1	0	1	0	0	1	3	0	0	3	1	3	2	2	1	1	1	2	1	0	0	0	0	1	0	0	1	1	1	0	0	0	1	0	0	0	0	0
461	32	1	4	3	8	14	2	0	1	0	1	1	0	0	0	1	1	3	2	2	2	1	1	2	1	0	1	3	0	0	0	1	1	7	1	1	1	0	0	0	0	0	0	0
462	30	1	4	1	8	3	1	0	1	0	1	1	0	0	1	1	1	3	2	3	2	1	1	2	1	0	1	3	1	1	0	1	1	7	1	1	0	0	0	0	0	0	0	0
463	30	2	4	1	8	1	1	0	1	0	1	1	0	0	1	1	1	3	2	3	1	1	1	1	0		1	3	1	1	1	1	1		1										0	0	0	1	0
464	19	2	2	2	14	0	1	0	1	0	0	0	3	0	0	1	1	3	3	2	1	3	2	3	0		1	2	0	1	1	1	1		1										0	1	0	0	0
465	25	2	4	2	8	3	1	0	1	0	0	1	2	0	1	3	2	2	2	2	2	1	1	2	1	0	0	0	0	0	1	1	1	1	1	0	1	0	0	0	0	0	0	0	1	1	0	0	0
466	25	1	4	2	8	15	1	0	1	0	0	1	0	0	1	1	1	2	2	2	2	1	1	2	1	0	1	2	0	0	0	1	1	2	3	1	0	0	0	0	0	0	0	0
467	25	2	3	2	2	0	1	0	1	0	0	0	4	0	0	3	3	2	2	3	1	3	3	1	1	0	1	2	0	1	1	0	1		1	1	0	0	0	0	0	0	0	0	0	1	0	0	0
468	35	2	4	1	8	3	1	0	1	0	0	1	0	0	1	1	1	2	2	2	1	1	1	2	1	0	1	3	0	1	0	1	1	7	1	0	0	1	0	0	0	0	0	0
469	23	2	4	2	9	0	1	0	1	0	0	0	4	0	0	1	1	3	3	3	1	3	1	1	1	0	0	0	0	1	0	0	0		1	0	0	0	0	1	0	0	0	0
470	23	2	3	1	14	6	1	0	1	0	1	1	3	0	1	1	1	3	2	3	2	1	1	2	1	0	1	3	1	1	0	1	1		1	1	0	0	0	0	0	0	0	0
471	23	2	2	1	2	0	1	0	1	0	1	0	4	0	0	2	2	1	1	1	1	2	2	3	1	0	0	0	1	1	1	1	1		1	1	0	0	0	0	0	0	0	0	1	0	0	0	0
472	23	2	3	2	2	0	1	0	1	0	0	0	4	0	0	3	1	1	2	2	1	1	1	3	1	0	0	0	1	1	1	0	0		1	1	1	0	0	0	0	0	0	0	0	0	0	1	0
473	24	1	4	2	8	16	1	0	1	0	1	0	3	1	1	3	3	3	3	3	3	1	1	3	1	0	0	0	0	0	0	1	0		1	1	0	0	0	0	0	0	0	0
474	28	1	4	2	8	16	1	0	1	0	1	0	3	0	0	1	1	3	2	3	3	1	1	2	1	0	0	0	0	1	0	0	0		1	1	0	0	0	0	0	0	0	0
475	27	2	3	2	2	0	1	0	1	0	0	0	0	0	0	1	3	3	2	3	1	1	1	3	1	0	0	0	0	1	0	1	1		1	1	1	0	0	0	0	0	0	0
476	24	2	3	2	16	0	1	0	1	0	0	1	3	0	0	3	3	3	2	3	1	3	3	2	1	0	0	0	1	1	1	0	1	6	7	0	1	0	0	0	0	0	0	0	0	1	0	0	0
477	25	2	4	2	8	9	1	0	1	0	0	0	0	0	1	1	1	2	2	2	2	1	1	2	0		1	3	1	1	0	1	1		1
478	23	2	3	2	2	0	1	0	1	0	0	0	3	0	0	1	1	3	2	2	1	1	1	3	0		0	0	0	0	0	0	0		1
479	25	2	3	1	8	3	1	0	1	0	0	1	4	0	1	1	1	2	2	2	2	1	1	2	1	0	0	0	0	1	1	1	1	1	1	0	1	0	0	0	0	0	0	0
480	26	1	4	1	8	3	1	0	1	0	0	1	0	0	1	1	1	2	2	2	2	1	1	2	1	0	0	0	0	1	0	1	1	1	1	1	0	0	0	0	0	0	0	0
481	28	1	2	1	5	0	2	1	1	1	0	1	3	0	0	1	1	3	2	2	2	1	1	3	1	0	1	2	0	0	1	0	1	5	1	1	0	0	0	0	0	0	0	0	0	1	0	0	0
482	50	1	1	5	2	0	2	1	1	2	1	1	0	0	0	1	2	2	1	2	2	1	1	2	1	0	1	1	1	1	0	1	0	2	4	0	1	0	0	0	0	0	0	0
483	25	2	4	1	8	3	1	0	1	1	0	1	0	0	1	1	1	2	2	2	2	1	1	2	1	0	1	3	1	1	0	1	1	3	1	0	1	0	0	0	0	0	0	0
484	25	1	4	4	8	3	1	0	1	0	0	1	0	0	1	1	1	2	2	2	2	1	1	2	1	0	1	3	0	1	0	1	1	7	1	1	0	0	0	0	0	0	0	0
485	25	2	2	2	1	0	1	0	1	0	1	0	4	0	0	1	1	3	2	2	3	1	1	3	1	0	0	0	0	0	0	1	1		1	0	0	0	1	1	0	0	0	0
486	25	1	4	1	1	0	1	0	1	0	0	0	4	0	0	3	3	3	3	3	3	1	1	1	0		0	0	0	0	0	0	0		1
487	25	2	3	2	2	0	1	0	1	0	0	1	0	0	0	1	1	3	2	2	3	3	3	2	1	0	0	0	0	1	1	0	1		4	1	0	0	1	0	0	0	0	0
488	22	2	3	2	7	0	1	0	1	0	0	1	4	1	0	3	3	1	3	3	2	3	3	1	1	0	1	3	1	0	1	1	1		1	1	0	0	0	0	0	0	0	0	0	1	0	0	0
489	28	2	3	2	2	0	1	0	1	0	0	1	0	0	0	1	2	2	2	2	2	1	1	2	0		0	0	1	1	0	1	1	8	2
490	25	2	3	2	1	0	1	0	1	0	0	1	0	0	0	1	1	2	2	2	2	1	1	2	1	0	1	2	0	1	1	1	1	1	1	1	0	0	0	0	0	0	0	0	1	0	0	0	0
491	24	2	3	1	1	0	1	0	1	1	0	1	4	0	0	3	1	2	2	2	2	1	1	1	0		0	0	0	0	0	0	1	2	1
492	25	2	3	2	3	0	1	0	1	0	0	1	0	0	0	1	1	2	2	2	2	1	1	2	0		1	2	0	1	1	1	1	1	1										0	1	0	0	0
493	21	1	2	3	3	0	1	0	1	0	1	0	4	0	0	3	1	2	2	2	2	1	3	1	0		0	0	0	1	0	0	0		1
494	25	2	4	2	8	3	1	0	1	0	1	1	4	0	1	1	1	2	2	2	2	1	1	2	1	0	1	3	1	1	1	1	1	1	2	1	0	0	0	0	0	0	0	0	0	1	0	0	0
495	25	2	3	1	8	16	1	0	1	0	1	0	4	0	1	1	3	1	3	2	1	1	1	2	1	0	0	0	0	0	0	1	1		1	1	0	0	0	0	0	0	0	0
496	18	2	1	1	14	0	1	0	2	0	0	0	0	0	1	1	1	1	2	2	2	1	1	2	0		1	2	0	1	1	1	0		1										0	0	1	0	0
497	65	1	1	3	0	0	2	1	1	2	1	1	0	0	0	1	1	2	2	1	3	1	1	2	1	1	1	3	1	1	0	1	1	2	6	0	0	0	1	0	0	0	0	0
498	34	1	2	4	1	0	2	0	1	0	1	0	3	0	0	3	1	2	2	2	2	3	3	1	0		1	2	1	1	1	1	1		1										0	1	0	0	0
499	39	1	1	5	15	0	2	1	1	0	1	0	3	0	0	1	1	3	2	3	1	3	1	1	0		1	2	1	1	1	0	0		5										1	0	0	0	0
500	24	1	3	1	2	0	1	0	1	0	1	0	3	0	0	1	3	2	2	2	2	3	1	2	1	0	1	3	1	1	1	1	1		1	0	0	0	0	1	0	0	0	0	1	1	0	0	0
501	20	1	3	2	14	6	1	0	1	0	1	0	4	0	0	1	2	2	2	2	1	1	1	1	1	0	1	2	1	1	1	1	1		2	1	0	0	0	0	0	0	0	0	0	0	1	0	0
502	24	2	3	2	14	6	1	0	1	0	0	1	0	0	1	1	1	2	2	2	2	1	1	2	1	1	1	3	1	1	0	1	1		1	0	1	0	0	0	0	0	0	0
503	25	2	3	2	1	0	1	0	1	0	1	0	0	0	0	1	1	2	2	3	2	1	3	2	0		1	1	0	1	1	1	1		3										1	0	0	0	0
504	75	2	1	1	0	0	2	1	1	2	1	1	0	0	0	1	1	2	2	2	1	1	1	2	0		1	1	0	0	0	0	0	2	5
505	32	2	2	4	6	0	2	0	1	1	0	0	4	0	0	1	1	2	2	2	2	1	1	2	0		1	1	1	1	0	0	0		1
506	33	2	3	3	2	0	2	1	1	0	0	0	0	0	0	3	3	2	2	2	3	3	3	3	0		0	0	1	1	1	0	1		4										1	1	0	0	0
507	41	2	3	1	11	0	2	1	1	1	0	1	0	0	0	1	1	2	2	2	1	1	1	2	0		1	1	1	1	0	1	1	2	1
508	19	1	2	1	14	0	1	0	1	0	1	0	3	0	0	1	1	2	2	2	2	1	1	2	1	0	1	2	0	0	0	0	1		1	0	0	0	0	1	0	0	0	0
509	25	2	1	1	4	0	2	0	1	0	0	0	3	0	0	1	1	2	2	2	1	1	1	2	0		0	0	1	1	1	0	0		1										1	0	0	0	0
510	30	2	2	1	2	0	2	1	1	0	0	0	3	0	0	1	1	2	2	2	1	1	1	2	0		1	1	0	0	0	0	0		1
511	33	1	3	1	2	0	2	1	1	0	1	0	4	0	0	1	1	2	2	2	1	1	1	2	1	0	1	1	0	0	0	1	1		1	0	0	0	0	1	0	0	0	0
512	37	2	3	1	2	0	2	1	1	0	0	0	4	0	0	3	3	2	2	2	1	1	1	2	0		1	1	1	1	0	0	1		1
513	24	2	1	4	0	0	2	1	1	0	0	0	3	0	0	1	1	1	2	1	1	3	3	1	1	0	1	2	1	1	1	0	0		2	1	0	0	0	0	0	0	0	0	1	0	0	0	0
514	52	1	1	4	2	0	2	1	1	2	1	1	4	0	0	1	1	3	2	2	2	1	1	3	1	0	1	1	1	1	1	0	0	2	4	0	0	0	1	0	0	0	0	0	0	1	0	0	0
515	21	1	3	1	2	0	1	0	1	0	0	0	4	0	0	3	3	3	2	2	2	1	1	2	1	0	1	1	1	0	0	0	0		1	1	0	1	0	0	0	0	0	0
516	28	1	2	4	2	0	2	1	1	1	0	0	3	0	0	2	2	2	2	2	2	3	3	1	1	0	1	2	0	1	1	1	1		1	1	0	0	0	0	0	0	0	0	1	0	0	0	0
517	41	2	1	1	0	0	2	1	1	1	1	0	4	0	0	1	1	2	2	3	3	1	1	1	0		0	0	1	1	0	0	0		2
518	48	1	1	1	5	0	2	1	1	0	1	0	3	0	0	2	1	2	2	3	3	3	3	1	1	0	0	0	1	1	1	1	1		1	1	0	0	0	0	0	0	0	0	0	1	0	0	0
519	22	2	3	1	8	4	1	0	1	0	0	0	0	0	0	1	1	2	2	2	2	1	1	2	1	0	0	0	0	1	0	1	1		1	1	0	0	0	0	0	0	0	0
520	23	2	3	1	14	0	1	0	1	0	0	0	3	0	0	1	3	2	2	2	1	1	1	1	1	0	0	0	0	1	0	1	1		1	0	1	0	0	0	0	0	0	0
521	23	1	2	1	2	0	1	0	1	1	1	1	1	0	0	1	1	2	2	2	2	3	1	2	1	1	1	2	0	1	0	0	1	1	1	1	0	0	0	1	0	0	0	0
522	27	2	3	1	1	0	2	0	1	0	1	1	0	0	0	3	3	3	2	3	1	1	1	1	1	0	1	3	1	1	1	1	1		1	1	0	0	0	0	0	0	0	0	0	1	0	0	0
523	33	1	3	1	7	0	2	1	1	0	1	0	0	0	0	1	1	1	1	3	1	3	3	3	1	0	0	0	0	0	0	0	1		1	0	0	0	0	0	0	0	0	1
524	26	1	3	5	4	0	1	0	2	0	0	0	4	0	0	1	1	3	2	1	1	1	1	2	1	0	0	0	1	1	0	1	1		1	1	0	0	0	0	0	0	0	0
525	28	1	4	1	8	7	1	0	1	0	0	0	0	0	1	1	1	3	3	3	1	1	1	3	1	0	0	0	1	1	0	1	1		1	1	0	0	0	0	0	0	0	0
526	26	1	3	1	16	0	1	0	1	0	1	0	4	0	0	1	3	3	1	2	1	1	1	2	1	0	1	1	0	1	0	1	1		1	1	0	1	0	0	0	0	0	0
527	28	1	3	1	10	0	1	0	1	0	0	0	4	0	0	1	1	3	2	2	2	2	1	2	1	0	0	0	0	0	0	1	1		1	1	0	0	0	0	0	0	0	0
528	29	2	3	1	8	16	2	1	1	0	0	0	4	0	0	1	2	2	2	2	1	1	1	2	1	1	1	2	1	1	1	1	1		1	0	0	0	1	0	0	0	0	0	1	0	0	0	0
529	26	1	3	5	1	0	1	0	1	1	0	0	3	0	0	3	1	3	2	3	3	3	3	2	1	0	1	2	1	0	1	1	1		6	1	0	0	0	0	0	0	0	0	1	1	0	0	0
530	28	1	3	1	11	0	1	0	1	0	0	0	4	0	0	1	1	2	2	2	2	1	1	1	1	0	0	0	1	1	0	0	0		1	1	1	0	0	0	0	0	0	0
531	28	1	4	1	8	3	1	0	1	1	0	1	0	0	1	1	1	2	1	2	2	1	1	2	1	1	0	0	0	1	0	1	1		1	0	1	0	0	0	0	0	0	0
532	28	2	3	1	10	0	1	0	1	0	0	1	0	0	0	1	1	3	2	3	1	3	3	2	0		1	2	0	1	1	0	0	2	1										0	0	0	1	0
533	24	1	4	1	8	3	1	0	2	0	1	1	0	0	1	1	1	2	2	2	2	1	1	2	1	0	1	2	0	0	1	1	1		1	1	0	1	0	0	0	0	0	0	1	0	0	0	0
534	28	1	3	1	8	8	1	0	1	1	1	1	0	0	0	1	1	1	2	3	2	1	3	3	1	1	0	0	0	1	0	1	1		1	0	1	1	1	1	0	0	0	0
535	38	1	3	1	2	0	2	0	1	0	0	1	3	0	0	1	1	3	3	3	1	1	1	3	1	0	1	3	0	1	0	0	1	6	1	1	0	0	0	0	0	0	0	0
536	30	1	3	1	10	0	1	0	1	0	0	0	3	0	0	1	1	2	3	2	2	1	1	3	1	0	1	3	0	1	0	1	1		1	1	0	0	0	0	0	0	0	0
537	30	2	3	1	4	0	1	0	1	0	1	0	3	0	0	1	3	2	2	1	3	1	1	1	1	0	0	0	0	1	0	0	0		1	0	0	0	0	0	0	0	0	1
538	28	2	4	5	8	3	2	0	1	0	1	1	0	0	1	1	1	3	2	2	3	1	1	2	1	0	1	3	1	1	1	1	1	2	1	1	0	0	0	0	0	0	0	0
539	30	2	3	1	1	0	1	0	1	0	0	0	0	0	0	1	2	2	3	1	2	1	1	3	1	0	0	0	1	0	1	1	1		1	0	1	0	0	0	0	0	0	0	1	0	0	0	0
540	22	1	3	1	14	0	1	0	1	0	1	1	0	0	0	1	1	3	3	3	3	1	1	3	1	0	0	0	0	1	1	0	0		1	0	0	0	0	0	0	0	0	1
541	24	1	4	1	8	16	1	0	1	0	1	0	4	0	0	1	3	1	2	1	1	3	3	3	0		0	0	0	0	0	0	1		1
542	23	1	3	1	16	0	1	0	1	0	0	0	3	0	0	1	1	2	2	2	2	1	1	2	1	0	0	0	1	1	0	1	1		1	1	0	0	0	0	0	0	0	0
543	30	2	2	1	2	0	1	0	1	0	1	0	3	0	0	2	1	3	2	3	1	1	2	1	1	0	0	0	0	1	0	1	1		3	1	0	1	0	0	0	0	0	0
544	28	1	3	1	8	8	1	0	1	1	1	1	0	0	0	1	1	1	2	3	2	1	3	3	1	0	0	0	0	1	0	1	1		1	1	0	0	0	0	0	0	0	0
545	29	1	3	1	4	0	2	1	1	0	0	0	4	0	0	3	1	3	2	2	2	1	1	3	1	0	0	0	0	1	0	0	0		1	1	0	0	0	0	0	0	0	0
546	38	1	4	1	16	0	2	1	1	0	0	0	0	0	0	3	3	3	2	2	3	1	1	3	1	0	0	0	0	0	0	0	1		1	1	0	1	1	0	0	0	0	0
547	38	1	3	1	2	0	2	1	1	0	0	1	0	0	0	3	1	3	2	3	3	1	1	3	1	0	0	0	0	0	0	1	1		4	1	0	0	0	0	0	0	0	0
548	27	2	3	1	8	9	2	1	1	0	0	0	4	0	0	1	1	3	2	2	3	1	1	2	1	0	0	0	1	1	1	1	1		1	0	1	0	0	0	0	0	0	0	0	1	0	0	0
549	36	1	3	1	8	9	2	0	1	0	0	0	4	0	0	3	1	2	2	2	2	1	1	3	1	0	0	0	1	1	0	1	1		2	1	0	0	0	0	1	0	0	0
550	23	2	2	1	8	2	1	0	2	0	0	1	3	0	0	2	1	2	2	2	2	2	2	1	1	0	0	0	0	1	0	0	0		1	1	0	0	0	0	0	0	0	0
551	21	2	3	2	14	0	1	0	1	0	0	0	0	0	1	3	1	2	2	2	2	3	3	3	1	0	0	0	0	0	0	0	1		6	1	0	0	0	0	0	0	0	0
552	21	2	3	2	8	12	1	0	2	0	0	0	0	0	1	1	2	2	2	3	2	1	1	3	1	0	1	2	0	1	1	1	0		5	1	0	0	0	0	0	0	0	0	1	1	0	0	0
553	26	1	4	1	16	0	1	0	1	0	0	0	4	0	0	2	1	2	2	3	2	1	3	1	1	0	0	0	0	0	0	0	1		1	0	1	0	0	0	0	0	0	0
554	22	1	3	1	14	0	1	0	1	0	1	1	0	0	0	1	1	3	3	3	3	1	1	3	1	0	0	0	0	1	1	0	0		1	0	1	0	0	0	0	0	0	0
555	32	1	4	2	8	3	1	0	1	0	1	1	3	0	1	2	3	1	2	2	2	1	1	1	1	0	1	3	0	0	1	1	1		1	0	1	0	0	0	0	0	0	0	0	0	1	0	0
556	29	1	3	1	2	0	1	0	1	0	1	0	4	0	0	2	3	3	2	2	2	2	2	1	1	0	0	0	0	1	0	0	1		1	1	0	0	0	0	0	0	0	0
557	29	1	4	5	8	3	2	0	1	0	1	1	0	0	1	3	1	2	2	2	3	3	1	1	0		1	3	0	1	0	1	1	2	1
558	23	1	3	1	16	0	1	0	1	0	0	0	3	0	0	1	1	2	2	2	2	1	1	2	1	0	0	0	1	1	0	1	1		1	1	1	0	0	0	0	0	0	0
559	23	2	3	1	8	15	2	0	1	0	0	0	4	0	1	1	1	2	2	2	3	3	1	2	0		0	0	0	0	1	0	1		1										0	1	0	0	0
560	23	2	4	1	6	0	1	0	1	0	1	1	0	0	1	1	1	3	2	3	3	1	1	1	1	1	1	3	0	1	1	1	1	5	1	0	1	0	0	0	0	0	0	0
561	21	1	2	1	14	6	1	0	1	0	0	0	4	0	1	3	1	2	2	2	1	3	3	1	0		1	3	0	1	0	1	1		1
562	43	1	3	1	2	0	2	1	1	0	0	0	3	0	0	1	1	2	2	3	3	1	1	2	1	0	0	0	0	0	0	0	0		2	1	0	0	0	0	0	0	0	0
563	28	1	4	1	2	0	1	0	1	1	0	1	0	0	0	1	1	3	2	3	1	3	1	2	1	0	1	1	0	1	0	0	1	5	1	0	0	1	0	0	0	0	0	0
564	22	2	3	1	8	9	1	0	1	0	0	1	4	0	0	1	1	2	2	2	2	1	1	2	1	0	1	3	0	0	0	1	1	2	2	0	1	0	0	0	0	0	0	0
565	27	1	4	2	1	0	1	0	1	0	0	0	3	0	0	1	1	2	2	2	2	1	1	3	1	1	0	0	1	1	0	1	1		1	0	1	0	0	0	0	0	0	0
566	28	2	3	2	12	0	1	0	1	0	0	1	0	0	0	1	1	2	2	2	2	1	1	1	1	0	0	0	1	1	1	1	1	3	3	1	0	0	0	0	0	0	0	0	0	0	1	0	0
567	29	2	3	2	2	0	2	1	1	0	0	1	4	0	0	1	1	2	2	3	1	1	1	2	1	0	0	0	0	1	0	1	1		1	1	0	0	0	0	0	0	0	0
568	27	2	3	2	2	0	2	0	1	0	1	0	4	0	0	1	1	3	2	3	2	1	1	1	0		0	0	1	1	0	0	1		1
569	28	2	3	2	0	0	2	1	1	1	1	0	4	0	0	1	1	3	2	2	2	1	1	2	1	0	1	3	1	1	0	0	0		1	0	0	0	0	0	0	0	0	1
570	32	1	4	1	4	0	1	0	1	0	1	0	3	0	0	2	3	3	2	2	2	3	3	1	1	0	0	0	0	0	0	0	1		4	0	0	0	0	1	0	0	0	0
571	28	1	3	2	2	0	1	0	1	0	0	0	1	0	0	1	1	2	2	2	1	1	1	2	1	0	0	0	0	1	0	1	1		2	1	0	0	0	0	0	0	0	0
572	31	2	3	2	2	0	2	1	1	0	1	1	0	0	0	1	3	2	2	2	1	1	1	2	1	0	1	2	1	1	1	1	1	3	1	1	0	0	0	0	0	0	0	0	1	0	0	0	0
573	24	2	3	1	16	0	1	0	1	0	0	0	4	0	0	1	2	2	2	2	2	3	2	1	1	1	0	0	1	1	0	1	1		1	0	0	0	1	0	0	0	0	0
574	30	1	3	1	16	0	1	0	1	1	0	1	0	0	0	1	1	2	2	2	2	1	1	2	0		1	2	0	1	1	0	1	7	6										0	1	0	0	0
575	25	1	3	2	1	0	1	0	1	0	1	0	2	0	0	1	3	2	2	2	3	3	3	3	0		1	3	0	1	0	1	1		1
576	25	1	3	2	1	0	1	0	1	0	1	0	2	0	0	1	3	2	2	2	3	3	3	3	0		1	3	0	1	0	1	1		1
577	44	2	2	5	15	0	1	0	1	0	1	0	3	0	0	1	1	2	2	3	3	1	1	2	1	0	0	0	0	0	0	0	0		2	1	0	0	0	0	1	0	0	0
578	55	1	3	1	2	0	2	1	1	1	1	0	3	0	0	1	1	2	2	2	1	1	1	2	1	0	1	2	0	1	0	0	0		1	0	1	0	0	0	0	0	0	0
579	33	2	4	1	11	0	2	0	1	0	0	1	3	0	0	1	1	2	2	2	3	1	1	2	1	0	1	2	1	1	1	0	1	3	1	1	0	0	0	0	0	0	0	0	1	0	0	0	0
580	41	1	3	1	8	11	2	1	1	0	0	1	3	0	0	1	1	2	2	2	2	1	1	2	0		1	2	1	1	0	0	0	3	1
581	21	2	2	1	14	0	1	0	1	0	0	0	3	0	0	1	1	2	2	2	2	1	1	2	1	0	1	3	1	1	1	0	1		1	0	0	1	0	0	0	0	0	0	0	1	0	0	0
582	31	1	2	1	2	0	3	1	1	0	0	1	0	0	0	1	1	2	2	2	2	1	1	2	0		0	0	1	1	1	0	0	1	1										0	1	0	0	0
583	38	2	3	1	4	0	2	1	1	0	0	0	3	0	0	2	1	2	2	2	2	3	3	2	0		1	1	0	1	1	0	1		1										0	1	0	0	0
584	60	2	2	1	4	0	2	1	1	0	1	0	3	0	0	3	3	2	2	2	1	3	3	2	1	0	0	0	0	1	1	0	1		1	1	0	0	0	0	0	0	0	0
585	27	2	4	2	8	3	1	0	1	0	1	0	4	0	1	1	1	3	2	2	2	1	1	2	0		1	3	0	1	0	1	1		4
586	27	2	4	1	8	3	1	0	1	0	0	1	0	0	1	1	1	2	2	2	2	1	1	2	1	0	1	3	0	0	1	1	1		1	1	1	0	0	0	0	0	0	0
587	29	1	4	1	8	3	1	0	1	0	0	1	4	0	1	1	1	3	2	2	2	1	1	3	1	0	1	3	0	1	0	1	1		3	1	0	0	0	0	0	0	0	0
588	53	2	3	2	9	0	2	1	1	0	0	0	4	0	0	1	1	2	2	3	1	2	1	3	0		0	0	1	1	1	0	1		1										0	1	0	0	0
589	29	1	3	2	12	0	1	0	1	0	1	0	4	0	0	1	1	3	2	2	1	1	1	2	1	1	0	0	0	1	1	1	1		1	0	0	0	0	1	0	0	0	0	0	1	0	0	0
590	21	1	2	4	14	0	1	0	1	0	0	0	3	0	0	1	1	2	2	2	2	1	3	2	1	0	1	2	0	0	0	0	1		1	1	0	0	0	0	0	0	0	0
591	30	1	4	2	8	3	1	0	1	0	0	1	0	0	1	1	1	1	2	2	2	1	1	2	1	0	0	0	0	1	1	1	1	7	1	0	1	0	0	0	0	0	0	0	1	1	0	0	0
592	26	2	4	1	8	16	1	0	1	0	0	1	0	0	1	1	1	2	2	2	2	1	1	2	1	0	1	3	0	1	1	0	1	1	1	1	0	0	0	0	0	0	0	0
593	29	2	4	2	8	3	2	0	1	0	0	1	4	0	1	1	1	1	2	3	1	1	1	2	0		1	3	1	1	1	1	1	7	2										1	0	0	0	0
594	38	2	1	1	11	0	2	1	1	0	0	0	4	0	0	1	1	2	2	2	2	1	1	2	1	0	1	2	0	1	1	0	1		1	1	1	0	0	0	0	0	0	0
595	27	1	4	1	8	3	1	0	1	0	0	0	0	0	1	1	1	2	2	2	2	1	1	2	0		1	3	0	1	0	1	1		3
596	67	2	2	1	11	0	2	1	1	0	0	0	3	0	0	1	1	2	2	2	2	1	3	2	0		0	0	0	0	0	0	0		3
597	55	2	3	1	13	0	2	1	1	0	1	1	3	0	0	3	1	3	3	2	3	1	1	3	1	0	0	0	0	0	0	0	0		1	0	1	0	0	0	0	0	0	0
598	27	1	4	1	8	3	1	0	1	0	1	0	0	0	1	1	1	2	2	2	1	1	1	2	0		1	2	0	0	0	1	1		1
599	42	1	2	1	15	0	2	1	1	0	1	0	3	0	0	3	3	2	2	2	2	1	1	2	0		0	0	0	0	0	0	0		3
600	65	2	1	3	0	0	1	0	1	1	1	0	3	0	0	1	1	2	2	2	2	3	3	3	0		0	0	0	1	0	0	0		1
601	44	2	2	1	16	0	2	1	1	0	1	0	3	0	0	1	1	2	2	2	2	1	1	2	1	0	1	1	1	1	0	0	1		1	1	0	0	0	0	0	0	0	0
602	21	1	2	1	14	0	1	0	1	0	0	0	4	0	0	1	1	2	2	2	1	1	1	2	1	0	0	0	0	1	0	0	1		1	0	1	0	0	0	0	0	0	0
603	40	2	3	1	11	0	2	1	1	0	1	0	3	0	0	1	1	1	2	1	1	3	3	3	0		1	1	1	1	0	0	0		1
604	28	1	3	1	8	5	1	0	1	0	1	0	4	0	0	1	1	2	2	2	2	1	1	2	0		1	2	0	1	1	0	1		1										1	0	0	0	0
605	69	2	2	1	4	0	2	0	1	1	1	0	3	0	0	1	1	2	2	2	1	1	1	2	1	0	0	0	0	0	0	0	0		1	0	0	1	0	0	0	0	0	0
606	26	2	4	2	9	0	1	0	2	0	0	0	4	0	0	1	1	2	2	3	2	1	1	2	1	0	1	1	0	1	0	0	0		1	1	0	1	0	0	0	0	0	0
607	21	2	2	2	0	0	1	0	1	0	0	0	3	0	1	1	1	2	2	2	2	1	1	2	1	1	0	0	0	1	1	0	1		1	1	0	1	0	0	0	0	0	0	0	1	0	0	0
608	29	1	3	1	4	0	1	0	1	0	0	1	0	0	1	1	1	2	2	2	2	1	1	2	0		1	3	0	1	1	1	1		2										1	0	0	0	0
609	43	1	3	1	8	16	2	1	1	0	1	0	4	0	0	3	1	3	3	3	3	3	3	3	0		1	3	1	0	1	0	0		1										0	1	0	0	0
610	30	2	4	1	7	0	1	0	1	0	0	0	4	0	0	1	1	3	2	2	3	3	3	1	1	0	1	2	1	1	0	0	1		1	1	0	0	0	0	0	0	0	0
611	47	2	4	1	16	0	2	1	1	0	0	1	0	0	0	1	1	2	2	2	2	1	1	3	1	0	0	0	1	1	1	1	1	1	1	0	0	0	0	1	0	0	0	0	0	0	0	1	0
612	24	1	4	2	8	16	1	0	1	0	1	0	3	1	1	1	1	2	2	2	2	1	1	2	1	1	1	3	1	1	1	1	1		1	0	0	1	0	0	0	0	0	0	0	0	0	0	1
613	63	2	2	5	6	0	4	1	1	0	0	1	0	0	0	1	1	3	2	3	3	1	1	1	1	0	1	2	1	1	0	1	1	6	2	1	0	0	0	0	0	0	0	0
614	21	1	2	1	2	0	1	0	1	0	0	1	0	0	0	1	3	3	2	3	2	3	2	3	1	0	1	2	0	1	0	0	1	1	1	1	0	0	0	0	0	0	0	0
615	25	1	1	1	16	0	1	0	1	0	0	1	0	0	0	1	1	3	2	3	2	1	1	2	1	1	0	0	0	0	1	1	1	9	1	1	0	0	0	0	0	0	0	0	0	1	0	0	0
616	23	1	4	2	14	6	1	0	1	0	0	1	0	0	1	1	1	3	2	2	2	1	1	2	1	0	1	2	0	0	0	1	1	2	1	1	0	0	0	0	0	0	0	0
617	24	2	4	1	8	3	1	0	1	0	0	0	0	0	1	1	1	2	2	2	2	1	1	2	1	0	1	2	1	1	1	1	1		1	0	0	1	0	0	0	0	0	0	1	1	0	0	0
618	24	1	2	1	8	13	1	0	1	0	0	0	4	1	1	1	1	2	2	2	2	1	1	2	1	0	0	0	0	0	0	1	1		2	0	1	0	0	0	0	0	0	0
619	28	1	4	1	6	0	1	0	1	0	0	0	3	0	0	3	1	3	2	3	3	1	1	2	0		0	0	0	1	0	0	1		1
620	25	2	4	1	14	6	1	0	1	0	0	0	4	0	1	1	1	2	2	2	2	1	1	2	1	0	0	0	0	1	1	1	1		1	1	0	0	0	0	0	0	0	0	1	0	0	0	0
621	22	2	2	1	14	0	1	0	1	0	1	1	0	0	0	1	1	2	2	2	2	1	1	2	0		0	0	0	1	0	1	1	2	1
622	28	1	3	4	4	0	1	0	1	0	0	1	4	0	0	1	2	2	3	2	2	3	2	2	0		1	2	1	1	1	0	0		1
623	24	1	4	2	1	0	1	0	1	0	0	1	0	0	1	1	1	2	2	2	2	1	1	2	0		0	0	0	0	0	0	0		1
624	24	1	3	1	7	0	1	0	1	0	1	0	3	0	0	1	1	2	2	2	1	1	1	1	1	0	1	3	1	1	0	0	0		1	1	0	0	0	0	0	0	0	0
625	25	1	4	3	8	10	1	0	1	0	1	0	0	0	1	1	1	3	2	1	3	1	1	2	1	0	0	0	1	1	0	1	1		1	1	0	0	0	0	0	0	0	0
626	25	2	4	3	4	0	2	1	1	0	0	0	4	0	0	1	3	3	2	2	2	1	1	2	1	0	0	0	0	1	0	1	0		1	0	0	1	0	0	0	0	0	0
627	22	2	2	1	8	9	1	0	1	0	0	0	4	0	1	3	1	2	2	2	2	1	1	2	1	0	0	0	0	1	0	0	1		1	1	0	0	0	0	0	0	0	0
628	22	2	2	2	8	9	1	0	1	1	0	1	0	0	1	1	1	3	2	3	1	1	1	3	1	0	1	2	0	1	1	1	1	5	2	1	0	0	0	0	0	0	0	0
629	23	2	2	1	8	9	1	0	1	0	0	0	3	0	1	1	1	3	2	3	3	1	1	2	1	1	1	3	0	1	0	1	1		1	0	0	0	0	1	0	0	0	0
630	23	1	2	1	8	9	1	0	1	0	1	1	0	0	1	1	1	1	2	2	2	1	1	2	1	0	1	3	1	1	1	1	1	6	1	0	1	0	1	0	0	0	0	0	1	0	0	0	0
631	21	2	2	1	12	0	1	0	1	1	0	1	0	0	0	1	1	2	2	2	2	3	3	2	0		0	0	1	1	0	0	1	3	1
632	22	1	3	4	8	7	1	0	1	0	0	1	0	0	1	1	1	3	2	2	1	1	1	2	1	0	0	0	0	0	0	1	1	7	1	1	0	0	0	0	0	0	0	0
633	53	2	2	1	8	9	2	1	2	0	0	1	0	0	0	1	1	3	2	2	2	1	3	2	1	0	0	0	0	1	1	1	1	2	3	1	1	0	0	0	0	0	0	0	1	1	0	0	0
634	25	1	3	1	8	7	1	0	1	1	0	1	4	0	1	1	1	3	2	3	2	1	3	2	0		0	0	1	0	0	0	1		1
635	23	1	2	4	11	0	1	0	1	0	1	1	4	0	0	1	1	2	2	3	3	1	1	2	1	0	0	0	0	0	0	1	1	9	1	1	0	0	0	0	0	0	0	0
636	27	1	3	2	4	0	1	0	1	0	0	0	4	0	0	1	1	3	2	2	3	1	1	2	0		1	3	0	0	0	1	1		1
637	46	1	2	5	15	0	2	1	1	0	1	0	3	0	0	1	1	2	2	1	3	1	1	1	1	0	1	2	1	1	0	0	0		4	1	1	0	1	0	0	0	0	0
638	30	1	2	1	16	0	1	0	1	0	0	0	4	0	1	1	1	2	2	1	2	1	1	2	1	0	0	0	1	1	1	0	1		1	0	0	0	1	0	0	0	0	0	0	0	1	0	0
639	31	1	2	2	2	0	1	0	1	0	1	0	3	0	0	3	1	3	2	3	2	1	1	1	0		1	3	0	1	1	1	1		1										0	0	1	0	0
640	24	1	4	1	4	0	1	0	1	0	0	1	0	0	1	1	1	3	2	2	3	1	1	2	1	1	1	3	0	0	0	1	1	7	3	0	1	0	0	0	0	0	0	0
641	27	1	3	1	8	7	1	0	1	0	0	0	0	0	1	1	1	2	2	2	2	1	1	2	1	1	1	3	1	1	0	1	1		1	0	1	0	0	0	0	0	0	0
642	25	1	4	1	14	6	1	0	1	0	0	1	0	1	1	1	1	1	2	2	1	1	1	2	0		1	1	1	0	1	1	1		1										0	0	0	1	0
643	19	2	3	2	14	0	1	0	1	0	0	0	4	0	1	1	1	3	2	3	1	1	1	2	0		1	2	0	0	1	1	1		1										0	1	0	0	0
644	19	1	3	2	14	0	1	0	1	0	0	1	3	0	1	1	1	3	2	3	1	1	1	2	0		1	2	0	0	0	1	0	7	1
645	23	1	3	1	4	0	1	0	1	0	0	1	0	0	0	1	1	2	2	2	2	1	1	2	1	0	1	2	1	1	0	0	1		1	0	0	0	0	0	0	1	0	0
646	35	2	1	1	0	0	2	1	1	0	1	0	3	0	0	2	1	2	2	2	2	1	1	3	0		0	0	0	0	0	0	0		8
647	25	1	3	1	8	16	1	0	1	0	0	1	4	0	1	1	1	3	2	2	3	2	2	2	0		1	1	0	0	0	0	1		1
648	21	2	2	2	8	7	1	0	1	0	1	0	4	0	1	1	3	2	2	2	1	1	1	2	1	0	0	0	1	0	0	1	0		1	1	0	0	0	0	0	0	0	0
649	23	2	3	2	8	9	1	0	1	0	0	1	0	0	1	1	1	2	2	2	2	1	1	2	0		0	0	0	1	0	1	1	7	1
650	20	2	2	2	14	0	1	0	1	0	0	1	0	0	0	3	1	3	2	2	3	2	3	2	1	0	0	0	1	1	1	1	1	3	1	1	0	1	0	0	0	0	0	0
651	24	2	4	3	9	0	1	0	1	0	1	0	3	0	0	1	1	1	2	2	1	3	1	2	0		0	0	0	1	1	1	0		1										1	1	0	1	0
652	26	1	4	3	16	0	1	0	1	0	1	0	3	0	0	1	3	3	2	2	1	1	1	2	1	0	0	0	0	1	0	1	1		1	0	0	1	0	0	0	0	0	0
653	24	1	3	3	2	0	1	0	1	0	1	0	3	0	0	3	1	1	2	3	1	2	2	1	0		0	0	0	0	0	0	0		1
654	28	2	3	4	8	3	1	0	1	0	1	0	4	0	1	1	3	3	2	3	3	3	3	3	1	0	1	2	1	1	1	1	1		1	0	1	0	0	0	0	0	0	0	0	0	1	0	0
655	22	2	2	2	8	9	1	0	1	0	0	1	0	0	1	1	1	2	2	2	2	1	1	2	1	0	1	2	0	1	1	1	1		1	1	0	0	0	0	0	0	0	0
656	26	1	3	1	8	16	1	0	1	0	1	0	4	0	0	1	1	1	3	2	1	1	2	3	1	0	0	0	0	0	0	0	0		1	1	0	0	0	0	0	0	0	0
657	24	2	4	3	1	0	1	0	1	0	0	0	3	0	0	1	1	3	2	3	3	1	1	3	0		0	0	1	1	0	0	1		1
658	25	1	3	4	8	9	1	0	1	0	1	0	3	0	0	1	1	3	3	1	3	1	1	3	1	0	1	2	0	0	0	1	0		1	0	0	0	0	1	0	0	0	0
659	23	2	2	3	8	9	1	0	1	0	1	1	4	0	0	1	1	3	2	2	2	3	1	2	1	0	1	2	0	1	1	1	1	5	2	0	1	0	0	0	0	0	0	0	1	0	0	0	0
660	20	1	3	2	14	6	1	0	1	0	0	1	0	0	1	1	1	1	2	1	2	1	1	2	1	0	0	0	0	1	1	1	1	1	7	1	0	0	0	0	0	0	0	0	1	1	0	0	0
661	20	1	2	2	11	0	1	0	1	0	0	0	3	0	0	3	1	3	2	3	2	1	1	2	0		0	0	0	1	1	0	1		1										0	0	0	1	0
662	24	1	3	3	0	0	1	0	1	0	1	0	4	1	0	1	1	3	2	3	3	2	2	2	1	0	1	1	0	1	0	1	1		3	0	0	0	0	0	0	0	0	1
663	26	1	3	3	1	0	1	0	1	1	1	0	1	0	0	2	2	2	1	2	1	3	2	2	1	0	0	0	1	1	1	1	1		1	1	0	0	0	0	0	0	0	0	0	0	0	0	1
664	30	1	4	1	2	0	1	0	1	0	0	1	3	0	0	1	1	2	2	2	2	1	1	3	1	1	0	0	0	0	0	1	1	7	1	1	0	0	0	0	0	0	0	0
665	24	2	3	3	4	0	1	0	1	0	1	1	4	0	0	3	3	1	3	3	3	3	3	1	1	0	1	1	1	1	1	1	1		1	1	0	0	0	0	0	0	0	0	0	0	1	0	0
666	26	1	3	3	14	6	1	0	1	0	1	0	4	1	1	1	1	3	2	3	1	1	1	3	0		1	3	0	1	1	1	1		1
667	54	1	2	3	12	0	2	1	1	1	1	0	4	0	0	2	1	3	2	3	2	1	1	3	1	0	1	2	0	1	1	0	0		3	0	0	1	0	0	0	0	0	0	0	1	0	0	0
668	31	2	3	1	2	0	1	0	1	0	0	0	4	0	0	3	1	3	3	2	2	1	1	3	1	0	0	0	0	0	0	0	1		1	1	0	1	0	0	0	0	0	0
669	25	2	3	1	8	2	1	0	1	0	1	1	0	0	1	3	1	2	2	2	2	1	1	2	0		0	0	0	1	1	1	1	7	1										1	1	0	0	0
670	21	2	3	1	4	0	1	0	1	1	1	0	3	0	0	3	3	3	3	2	2	1	1	2	1	0	1	3	0	1	0	0	0		1	1	0	0	0	0	0	0	0	0
671	62	1	1	3	0	0	2	1	1	0	1	0	3	0	0	1	1	2	2	3	3	1	1	1	1	0	0	0	1	1	1	1	0		2	1	0	0	0	0	0	0	0	0	1	0	0	0	0
672	25	2	3	3	11	0	2	1	1	0	0	0	0	0	0	1	1	2	2	2	2	1	1	2	1	0	0	0	1	1	1	1	1		7	1	0	0	0	1	0	0	0	0	1	1	0	1	0
673	22	1	3	3	1	0	1	0	1	0	0	0	1	0	0	1	1	1	2	3	3	3	3	1	1	0	0	0	0	0	1	0	1		3	0	0	1	0	0	0	0	0	0
674	25	2	3	4	8	2	1	0	1	0	0	0	3	0	0	1	1	2	2	2	1	1	1	3	1	0	1	3	1	1	0	0	1		2	0	1	0	0	0	0	0	0	0
675	25	1	3	2	13	0	1	0	1	0	1	0	4	1	0	1	1	3	2	2	2	1	1	1	0		0	0	0	0	0	1	1		1
676	30	1	4	2	10	0	1	0	1	0	1	0	0	0	0	1	1	3	2	2	2	3	2	2	1	0	0	0	0	1	0	1	1		1	0	0	0	0	0	0	0	0	1
677	25	1	2	2	10	0	1	0	1	0	0	0	4	0	0	1	1	2	2	2	3	1	1	3	1	1	1	2	0	1	1	0	1		1	1	0	0	0	0	0	0	0	0	1	1	0	0	0
678	25	1	3	3	2	0	1	0	1	1	1	1	0	1	0	1	2	2	2	2	1	1	1	2	1	0	0	0	0	1	1	1	1	2	1	1	0	1	0	0	0	0	0	0	1	0	0	0	0
679	24	2	3	2	2	0	1	0	1	0	1	0	3	0	0	1	1	2	2	2	2	1	1	2	1	0	0	0	0	1	0	0	1		1	1	1	0	0	0	0	0	0	0
680	25	2	3	2	4	0	1	0	1	0	0	0	4	0	0	1	1	3	1	2	3	1	1	2	1	0	0	0	0	1	0	1	1		1	1	0	0	0	0	0	0	0	0
681	23	2	3	4	2	0	1	0	1	1	0	0	4	0	0	1	3	3	2	2	2	1	1	3	1	0	0	0	1	1	0	0	0		1	1	0	0	0	0	0	0	0	0
682	26	2	3	4	4	0	1	0	1	0	1	0	3	0	0	1	1	3	3	3	3	1	1	2	1	0	0	0	1	0	1	0	0		2	0	1	0	0	0	0	0	0	0	1	1	0	0	0
683	25	1	4	3	8	1	1	0	1	0	0	0	0	0	1	1	1	2	2	2	2	1	1	2	1	0	0	0	0	0	0	1	1		1	0	0	1	0	0	0	0	0	0
684	24	1	2	1	2	0	1	0	1	0	0	0	4	0	0	1	1	2	2	2	2	1	1	2	1	0	1	3	0	0	0	1	1		1	1	0	0	0	0	0	0	0	0
685	28	2	3	2	13	0	1	0	1	1	1	1	0	0	0	3	1	2	2	3	3	1	1	2	1	0	0	0	0	1	1	1	1		3	1	0	0	0	0	0	0	0	0	0	0	1	0	0
686	21	2	2	2	1	0	1	0	1	0	0	1	0	0	0	3	2	1	2	3	2	1	1	1	1	0	1	3	1	1	1	0	1	2	1	1	0	0	0	0	0	0	0	0	0	1	0	0	0
687	25	1	3	2	2	0	1	0	1	0	0	0	0	0	0	3	1	2	2	1	2	1	1	1	1	0	0	0	1	1	0	1	1		9	0	0	1	0	0	0	0	0	0
688	26	1	3	4	3	0	1	0	1	0	0	0	3	0	0	2	2	3	1	1	2	3	3	3	1	0	0	0	1	0	0	0	1		6	1	0	0	0	0	0	0	0	0
689	25	1	4	2	8	3	1	0	1	0	0	1	0	0	1	1	1	2	2	2	3	1	1	2	1	0	0	0	0	1	0	1	1	2	1	1	0	0	0	0	0	0	0	0
690	29	1	4	1	8	1	1	0	1	0	1	1	0	0	1	1	1	2	2	2	2	1	1	2	1	0	0	0	0	1	0	1	1		1	0	0	1	0	0	0	0	0	0
691	21	2	2	2	8	8	1	0	1	0	0	0	4	0	0	2	1	3	2	2	2	1	1	2	1	0	0	0	0	1	0	0	1		5	0	0	1	0	0	0	0	0	0
692	24	2	4	1	2	0	1	0	1	0	1	0	3	0	0	3	3	3	3	3	2	1	1	3	1	0	0	0	1	1	0	1	1		1	1	0	0	0	0	0	0	0	0
693	56	2	3	1	0	0	1	0	1	0	0	0	4	0	0	3	2	1	2	3	1	2	2	3	1	0	0	0	1	1	1	1	1		1	1	0	0	0	0	0	0	0	0	0	0	1	0	0
694	25	2	2	2	2	0	1	0	1	1	0	0	4	0	0	1	3	3	2	3	3	3	2	2	1	0	1	2	1	1	1	1	1		1	1	0	0	0	0	0	0	0	0
695	38	1	4	1	1	0	1	0	1	1	0	0	3	0	0	1	3	2	2	2	2	1	1	3	1	0	0	0	0	0	0	0	0		1	0	0	0	1	0	0	0	0	0
696	34	1	3	3	2	0	1	0	1	1	0	0	4	0	0	3	3	3	2	3	1	1	1	2	0		0	0	0	1	0	1	1		1
697	21	2	2	2	8	15	1	0	1	0	0	0	0	0	0	1	1	2	2	2	2	1	1	1	0		0	0	0	1	0	0	1		1
698	25	1	3	1	2	0	1	0	1	0	1	0	4	0	0	1	1	2	2	2	2	1	1	2	0		1	1	0	1	0	0	1		1
699	19	1	2	2	8	16	1	0	1	0	0	0	0	0	1	1	1	2	2	3	1	1	1	2	1	0	1	1	0	1	0	1	1		3	1	0	0	0	0	0	0	0	0
700	22	2	3	3	2	0	1	0	1	0	1	1	4	0	0	1	1	1	3	3	3	1	1	2	1	0	0	0	0	1	1	0	1	8	1	1	0	0	0	0	0	0	0	0	0	0	0	1	0
701	25	1	3	3	1	0	1	0	1	0	1	0	3	0	0	1	1	1	2	2	1	1	1	1	0		0	0	0	0	1	0	1		1										1	1	0	0	0
702	22	2	2	2	0	0	1	0	1	0	0	1	0	1	0	1	1	3	2	2	3	1	1	3	1	0	1	2	0	1	1	0	0	2	1	1	1	0	0	0	0	0	0	0
703	48	2	4	2	1	0	2	1	1	1	0	0	0	0	0	3	3	3	2	2	1	1	1	1	0		1	1	0	1	1	0	1		1										0	1	0	0	0
704	24	2	2	2	8	2	1	0	1	0	0	0	0	0	0	1	1	2	2	2	2	1	1	2	1	1	1	2	1	1	1	0	1		1	1	0	0	0	0	0	0	0	0	1	0	0	0	0
705	24	2	3	3	4	0	1	0	1	0	1	1	4	0	0	3	3	1	3	3	3	3	3	1	1	0	1	1	1	1	1	1	1		1	1	0	0	0	0	0	0	0	0	0	0	1	0	0
706	30	1	3	3	2	0	1	0	1	0	1	1	0	0	0	2	2	3	1	2	1	2	2	1	1	0	0	0	0	0	0	1	1	5	1	0	0	0	1	0	0	0	0	0
707	21	1	4	3	14	0	1	0	1	0	0	0	0	0	1	3	1	3	2	3	2	1	1	3	0		0	0	0	1	1	0	1		1										1	0	0	0	0
708	22	1	3	2	14	6	1	0	1	0	0	1	0	0	1	2	1	3	2	3	2	1	1	2	1	0	1	3	0	1	0	1	1	7	1	1	0	0	0	0	0	0	0	0
709	21	2	2	2	14	0	1	0	1	0	0	0	0	0	1	1	1	1	1	1	1	1	1	1	1	0	1	2	1	1	0	0	0		1	0	0	0	0	0	0	0	0	1
710	24	2	4	2	8	2	1	0	1	0	0	0	0	0	1	3	2	2	2	2	2	1	1	2	1	0	1	2	0	0	1	1	1		1	0	0	0	1	0	0	0	0	0
711	37	2	4	1	2	0	2	0	1	0	0	0	1	0	0	3	2	1	1	1	1	2	2	1	1	0	0	0	0	1	1	0	1		3	1	0	1	0	0	0	0	0	0	0	0	0	0	1
712	23	2	2	1	2	0	1	0	1	0	0	1	0	0	0	1	1	2	3	2	3	1	3	3	1	0	1	1	0	1	0	0	1	1	1	1	0	0	0	0	0	0	0	0
713	37	2	3	1	8	7	1	0	1	0	1	1	0	0	1	1	1	2	2	2	2	1	1	2	1	0	1	2	0	0	0	1	1	10	1	1	0	0	0	0	0	0	0	0
714	25	1	2	3	12	0	1	0	1	0	1	0	3	0	1	3	3	3	2	3	2	1	1	1	0		0	0	0	0	0	0	0		1
715	44	2	3	3	4	0	1	0	1	0	0	0	4	0	0	3	1	2	2	2	3	1	3	2	1	0	0	0	1	1	1	0	1		1	1	0	0	0	0	0	0	0	0	1	0	0	0	0
716	22	1	3	1	11	0	1	0	1	0	0	0	4	0	1	3	1	3	2	2	2	1	1	2	0		0	0	0	1	0	1	1		1
717	27	1	3	3	2	0	1	0	1	0	1	0	0	0	0	1	1	3	3	3	3	1	1	1	0		1	1	0	0	0	0	0		1
718	24	1	2	3	10	0	1	0	1	0	0	0	4	1	0	1	1	3	2	2	2	3	3	2	1	0	1	2	0	0	0	1	1		3	1	0	0	0	0	0	0	0	0
719	28	2	3	2	13	0	1	0	1	1	1	1	0	0	0	3	1	2	2	3	3	1	1	2	1	1	0	0	0	1	1	1	1		3	1	0	0	0	0	0	0	0	0	0	0	1	0	0
720	58	2	3	2	0	0	2	0	1	0	0	0	4	0	0	3	3	3	3	3	3	3	3	3	1	0	1	3	1	1	1	1	1		1	1	0	0	0	1	0	0	0	0	0	0	0	1	0
721	27	1	2	1	15	0	1	0	1	0	0	1	0	0	1	1	1	2	2	2	2	1	1	2	1	1	1	2	0	1	1	1	1	7	1	1	0	0	0	0	0	0	0	0	0	0	1	0	0
722	68	1	3	2	2	0	2	0	1	0	0	1	4	0	0	3	3	2	2	2	1	3	3	2	1	0	1	1	1	1	1	0	1	6	1	1	0	0	0	0	0	0	0	0	0	1	0	0	0
723	23	1	3	2	4	0	1	0	1	0	0	1	2	0	0	1	1	2	2	2	2	1	1	2	1	1	1	2	1	1	1	1	1		1	0	1	0	0	0	0	0	0	0	0	0	0	0	1
724	27	2	3	2	2	0	1	0	1	0	0	0	4	0	0	1	1	3	2	3	1	1	1	1	0		1	3	1	1	0	1	1		1
725	20	1	2	2	8	9	1	0	1	0	0	1	0	0	0	1	1	2	2	2	2	1	1	2	0		1	3	0	1	1	0	1	5	1
726	25	2	4	2	8	3	1	0	1	0	0	1	0	0	1	1	1	2	2	2	2	1	1	2	1	0	1	3	1	1	0	1	1		1	0	0	1	0	0	0	0	0	0
727	21	2	2	1	8	9	1	0	1	0	0	0	4	0	0	1	3	2	2	2	3	1	1	2	0		1	2	0	1	1	1	1		1										1	1	0	0	0
728	22	2	2	1	8	9	1	0	1	1	1	0	3	0	0	3	3	2	2	2	1	3	3	1	1	0	0	0	0	1	0	0	0		1	1	0	0	0	0	0	0	0	0
729	18	2	2	5	8	9	1	0	1	0	0	0	4	0	1	1	3	1	2	2	3	1	1	2	1	0	1	2	0	1	1	1	1		1	1	0	0	0	0	0	0	0	0	0	1	0	0	0
730	18	2	2	5	8	9	1	0	1	0	0	0	4	0	1	1	3	1	2	2	3	1	1	2	0		1	2	0	1	1	1	1		1										0	1	0	0	0
731	25	1	3	1	2	0	1	0	1	0	0	0	4	0	0	1	1	3	2	2	3	1	1	2	0		1	1	1	1	1	0	0		1										0	1	0	0	0
732	19	1	1	4	14	0	1	0	2	0	0	0	3	0	0	1	1	3	3	2	2	1	3	3	0		0	0	0	1	1	1	1		4										0	1	0	0	0
733	22	1	2	4	2	0	1	0	1	0	0	0	3	1	0	3	1	3	1	3	1	3	2	1	1	0	0	0	1	1	1	0	0		1	1	0	0	0	0	0	0	0	0
734	19	1	2	2	8	9	1	0	1	1	0	0	3	0	1	1	1	2	2	2	2	1	1	1	1	0	1	2	0	0	0	1	1		5	1	0	0	0	0	0	0	0	0
735	24	2	3	3	8	4	1	0	1	0	0	1	0	0	1	1	1	2	2	2	1	3	1	3	1	0	0	0	0	0	0	1	1	1	1	0	0	0	1	0	0	0	0	0
736	18	2	2	1	8	9	1	0	1	0	0	1	3	0	0	1	3	2	2	2	3	3	2	2	1	1	1	2	1	1	1	0	1		1	0	0	0	0	0	0	1	0	0	1	1	0	1	0
737	25	1	3	5	2	0	1	0	2	1	0	1	0	0	1	1	1	3	2	2	1	1	1	2	1	0	1	3	0	1	1	1	0	9	1	1	0	0	0	0	0	0	0	0	0	0	1	0	0
738	25	2	3	3	16	0	1	0	1	0	0	0	3	0	0	1	1	2	2	2	2	1	1	1	0		1	2	1	1	0	0	1		1
739	25	2	3	3	8	9	1	0	1	0	0	0	0	0	1	1	1	2	2	2	1	1	1	1	0		1	3	1	1	0	1	1		1
740	23	1	2	2	11	0	1	0	1	1	0	0	4	0	0	1	1	2	2	2	2	1	1	2	1	0	1	3	0	1	1	0	0		3	1	0	0	0	0	0	0	0	0
741	25	2	3	1	4	0	1	0	1	0	0	1	3	0	0	3	1	2	2	2	2	3	3	1	1	0	0	0	0	1	1	0	1	7	1	1	0	0	0	0	0	0	0	0	1	1	1	0	0
742	25	2	3	2	2	0	1	0	1	0	0	1	0	0	1	1	1	3	2	2	1	1	1	2	1	0	1	3	1	1	1	1	1	1	1	1	0	0	0	0	0	0	0	0	0	1	0	0	0
743	27	1	2	2	6	0	1	0	1	0	0	0	4	0	0	3	1	3	2	3	2	1	1	3	1	0	0	0	0	1	1	1	1		1	1	0	0	1	0	0	0	0	0	0	1	0	0	0
744	26	2	4	2	8	2	1	0	1	0	0	1	0	0	0	1	1	3	2	2	1	3	1	2	0		0	0	0	1	0	1	1	1	3
745	23	1	3	2	16	0	1	0	1	0	1	0	4	0	0	1	3	1	2	1	3	1	3	1	1	0	0	0	0	0	0	0	1		1	0	1	0	0	0	0	0	0	0
746	32	2	2	5	2	0	1	0	1	0	0	1	0	1	1	2	2	2	2	3	1	1	1	2	0		1	3	1	1	0	1	1	8	1
747	22	2	3	2	8	10	1	0	1	0	1	0	0	0	1	1	1	3	2	3	2	3	3	2	1	0	1	3	1	1	0	0	0		1	0	0	0	1	0	0	0	0	0
748	27	2	3	2	3	0	2	1	1	0	0	0	4	0	0	1	1	3	3	3	3	1	1	1	0		0	0	0	0	0	0	1		1
749	20	1	2	2	4	0	1	0	1	0	0	0	3	0	0	3	1	2	2	2	2	1	1	3	1	0	0	0	0	1	0	1	1		1	1	0	0	0	1	0	0	0	0
750	28	1	3	2	2	0	1	0	1	0	1	1	0	0	0	1	1	1	2	2	2	1	1	2	1	0	0	0	1	1	1	1	1	8	1	0	0	0	1	0	0	0	0	0	0	1	0	0	0
751	56	2	2	1	4	0	2	1	1	0	0	0	0	0	0	3	3	3	2	3	1	3	3	3	1	0	0	0	0	1	0	1	1		1	1	0	0	0	0	0	0	0	0
752	29	2	3	2	4	0	2	1	1	0	0	0	4	0	0	3	3	2	3	3	1	3	3	1	1	0	0	0	0	0	0	0	1		1	1	0	0	1	0	0	0	0	0
753	25	2	3	3	1	0	1	0	1	0	0	0	3	0	0	1	1	3	2	2	1	1	1	2	1	0	0	0	0	0	1	0	0		1	1	0	0	0	0	0	0	0	0	0	0	1	0	0
754	25	1	3	3	2	0	1	0	1	0	0	0	3	0	0	1	1	3	2	2	2	3	1	3	0		1	3	0	1	1	1	1		1										0	0	0	1	0
755	25	2	3	3	8	15	1	0	1	0	0	0	4	0	0	2	1	2	2	2	2	1	1	2	1	1	1	3	1	1	1	1	1		1	0	0	0	0	1	0	0	0	0
756	25	1	3	3	2	0	1	0	1	0	1	0	3	0	1	1	1	3	2	3	3	1	1	3	1	0	1	1	0	1	0	0	1		1	1	0	0	0	0	0	0	0	0
757	30	2	4	2	2	0	2	1	1	0	0	0	4	0	0	3	3	1	2	1	1	2	3	3	1	0	0	0	1	1	1	0	0		1	1	0	0	0	0	0	0	0	0	0	0	0	1	0
758	25	2	3	1	8	16	1	0	1	0	1	1	1	0	0	2	1	3	2	3	1	1	1	1	1	0	0	0	0	1	1	0	0	7	3	0	0	0	0	1	0	0	0	0	1	1	0	0	0
759	26	2	3	2	2	0	1	0	1	0	0	0	4	0	0	1	1	2	3	2	2	1	1	3	1	0	1	1	1	1	0	0	1		1	1	0	0	0	0	0	0	0	0
760	21	2	2	2	8	2	1	0	1	0	0	1	4	0	1	1	3	3	2	3	3	3	3	3	1	0	1	2	0	1	1	0	1	2	1	1	0	0	0	0	0	0	0	0	1	1	0	1	0
761	46	2	3	2	2	0	4	1	1	0	0	1	4	0	0	1	1	1	2	2	1	1	1	1	1	0	0	0	1	1	1	0	1		1	1	0	0	0	0	0	0	0	0	0	0	0	1	0
762	53	2	3	2	4	0	2	1	1	0	0	1	0	0	0	1	3	3	2	2	3	3	3	2	1	0	0	0	1	1	1	0	0	3	1	1	0	0	0	0	0	0	0	0	0	0	1	0	0
763	56	2	3	2	4	0	2	0	1	0	0	0	4	0	0	1	1	3	2	2	3	1	1	1	0		0	0	1	1	0	1	1		1
764	25	2	3	3	8	9	1	0	1	0	1	0	3	0	0	3	2	2	2	2	1	1	1	2	0		1	3	0	1	1	1	1		1										1	0	1	0	0
765	32	1	3	2	1	0	1	0	1	0	1	1	0	0	0	1	1	3	2	3	2	1	3	1	1	0	1	3	0	1	1	1	1	7	9	0	0	1	0	0	0	0	0	0	0	1	0	0	0
766	28	2	4	3	4	0	1	0	1	0	1	0	3	0	1	1	3	2	3	3	3	1	1	2	0		0	0	0	1	1	1	1		1										0	0	0	1	0
767	25	1	3	3	1	0	1	0	1	0	1	0	4	0	0	1	1	3	3	1	1	3	3	3	1	0	0	0	0	1	0	0	1		1	1	0	0	0	0	0	0	0	0
768	27	2	3	1	14	0	2	0	1	0	0	1	3	0	0	1	1	2	2	2	3	1	1	2	1	0	0	0	1	1	1	1	1	8	2	0	0	1	0	0	0	0	0	0	0	0	0	1	0
769	25	1	3	2	2	0	1	0	1	0	0	0	3	0	0	1	3	3	2	3	3	3	1	2	1	0	1	2	0	0	0	0	1		1	1	0	0	0	0	0	0	0	0
770	23	1	2	4	8	9	1	0	1	0	0	1	2	0	0	1	1	3	2	2	1	1	1	2	1	0	0	0	0	1	1	1	1	7	4	0	0	0	1	0	0	0	0	0
771	34	1	3	3	2	0	1	0	1	0	1	0	3	0	0	3	1	3	2	2	2	1	2	1	1	0	0	0	0	1	0	1	1		1	0	0	1	1	0	0	0	0	0
772	26	2	2	1	2	0	1	0	1	1	0	0	3	0	0	1	1	3	3	2	1	1	1	3	1	0	0	0	0	1	0	0	1		1	0	1	1	0	0	0	0	0	0
773	62	2	1	2	0	0	4	1	1	0	1	0	4	0	0	1	1	2	2	2	2	1	1	3	0		0	0	0	1	0	1	1		8
774	23	2	3	3	4	0	1	0	1	0	0	0	4	0	0	3	3	2	2	2	2	1	1	3	1	0	1	3	0	1	0	1	1		2	0	0	0	0	0	1	0	0	0
775	49	2	3	1	11	0	2	1	1	1	0	0	3	1	0	3	1	3	2	2	2	1	2	1	0		0	0	0	1	0	1	0		2
776	22	2	2	2	14	0	1	0	1	0	0	0	4	0	0	3	1	2	2	2	2	1	1	3	1	0	0	0	0	1	0	1	1		1	1	0	0	0	0	0	0	0	0
777	25	2	3	3	11	0	1	0	1	0	0	0	4	0	0	1	1	1	1	2	3	1	1	2	1	0	0	0	0	1	0	1	0		1	0	0	1	0	0	0	0	0	0
778	26	2	4	3	8	11	2	1	1	0	1	1	0	0	0	1	1	3	2	3	1	3	3	3	0		1	3	1	1	1	1	1	2	1										0	0	0	1	0
779	25	2	3	2	8	2	1	0	1	0	0	0	0	0	1	1	1	2	2	2	2	3	3	1	1	0	1	2	0	0	0	1	1		1	0	1	0	1	0	0	0	0	0
780	38	1	3	2	2	0	2	1	1	0	0	1	4	0	0	1	1	2	2	2	2	1	1	3	0		0	0	0	1	0	1	1	1	1
781	27	1	2	1	3	0	1	0	1	0	0	0	4	0	0	3	1	2	2	2	2	1	3	3	1	0	1	2	0	1	0	1	1		1	1	0	0	0	0	0	0	0	0
782	25	2	2	2	2	0	1	0	1	0	1	1	3	0	0	1	1	2	2	3	2	1	1	3	1	0	0	0	0	0	0	0	1	3	1	1	0	0	0	0	0	0	0	0
783	26	1	2	1	2	0	1	0	1	0	1	0	4	0	0	1	1	3	2	2	2	1	1	2	1	0	0	0	0	1	1	1	1		1	1	0	0	0	0	0	0	0	0	1	0	0	0	0
784	32	1	4	2	8	16	1	0	1	0	0	1	4	0	1	1	1	3	2	3	3	1	1	2	1	0	0	0	1	1	1	1	1	8	1	0	0	0	1	0	0	0	0	0	1	1	0	0	0
785	20	2	2	1	14	0	1	0	2	0	1	0	4	0	0	2	1	2	2	3	2	1	2	2	1	1	0	0	0	1	1	1	1		1	1	0	0	1	0	0	0	0	0
786	25	1	3	3	14	0	1	0	1	0	1	1	0	0	1	1	1	3	2	2	2	1	1	3	1	1	1	3	0	1	1	1	1	1	1	0	0	0	0	0	0	0	0	1
787	30	2	4	2	9	0	2	0	1	0	0	0	0	0	0	1	1	3	2	3	1	1	1	2	1	0	1	1	1	1	1	1	1		2	1	0	0	0	0	0	0	0	0
788	24	2	4	3	2	0	1	0	1	0	0	0	3	0	0	3	1	1	3	1	3	3	1	1	1	0	1	3	1	1	0	0	1		7	1	0	0	0	0	0	0	0	0
789	25	2	3	2	4	0	1	0	1	0	0	0	0	0	1	3	1	2	2	2	2	1	1	2	0		0	0	0	1	0	1	1		1
790	46	2	3	1	2	0	2	1	1	1	0	1	0	0	0	3	1	2	2	2	2	1	1	2	1	0	1	3	1	1	1	1	1	3	1	0	0	0	0	0	0	0	0	1
791	25	2	3	3	8	2	1	0	1	0	0	1	0	0	1	1	1	3	2	3	3	1	1	2	0		0	0	1	1	1	1	1	3	1										1	0	0	0	0
792	24	2	4	1	1	0	1	0	1	0	1	1	3	0	0	1	1	2	2	2	1	1	1	3	0		0	0	0	1	0	0	0		1
793	22	1	4	3	8	16	1	0	1	0	0	0	4	0	1	1	1	2	2	1	1	1	1	2	1	1	1	3	0	1	0	1	1		1	1	0	0	0	1	0	0	0	0
794	24	2	3	3	8	11	1	0	1	1	0	1	4	0	0	1	1	2	2	2	2	3	1	3	0		0	0	0	1	0	1	1	1	1
795	34	2	2	3	2	0	2	1	1	0	1	0	4	0	0	3	1	2	2	2	2	3	3	3	0		0	0	1	1	0	1	1		2
796	63	2	1	1	11	0	2	1	1	0	1	0	2	0	1	1	1	1	2	2	1	1	1	1	0		0	0	0	1	1	1	1		1
797	56	1	3	2	12	0	2	1	1	0	0	0	4	0	0	3	1	2	2	2	2	1	1	1	1	0	0	0	0	1	0	0	1		1	1	0	0	0	0	0	0	0	0
798	25	1	4	1	8	9	1	0	1	0	0	1	3	0	1	1	1	2	2	3	2	3	1	2	0		1	3	0	1	1	1	1		2										0	0	0	1	0
799	21	1	4	2	14	6	1	0	1	0	0	1	0	0	1	1	1	3	2	3	2	1	1	2	1	0	1	3	1	1	1	1	1	7	1	0	0	0	0	0	0	0	0	1	0	0	1	0	0
800	23	2	3	1	13	0	1	0	1	0	0	0	4	0	0	3	3	3	3	1	3	1	1	2	0		0	0	1	1	1	0	1		2
801	50	2	4	2	2	0	2	1	1	0	1	0	4	0	0	3	1	3	2	3	3	3	3	3	1	0	0	0	0	1	1	1	1		1	1	0	0	0	0	0	0	0	0
802	35	1	3	1	2	0	2	1	1	0	0	0	1	0	0	3	2	1	1	1	1	2	2	3	1	0	0	0	0	1	0	1	1		6	0	0	1	0	0	0	0	0	0
803	26	2	4	2	9	0	1	0	2	0	0	0	4	0	0	1	1	2	2	3	2	1	1	2	1	0	1	1	0	1	0	0	0		1	0	0	1	0	0	0	0	0	0
804	26	2	4	2	9	0	1	0	2	0	0	0	4	0	0	1	1	2	2	3	2	1	1	2	0		1	1	0	1	0	0	0		1
805	31	2	3	1	8	7	1	0	1	0	1	1	4	0	1	1	1	2	2	2	2	1	1	2	1	0	0	0	0	0	0	0	1	7	1	0	0	0	0	0	1	0	0	0
806	37	2	3	1	1	0	2	1	1	0	0	1	0	0	0	1	1	2	2	2	2	1	1	2	0		0	0	1	1	1	0	1	3	1										1	0	0	0	0
807	43	2	4	2	4	0	2	1	1	2	1	0	0	0	0	1	1	1	2	2	1	1	2	2	0		1	1	1	1	1	1	1		4
808	23	2	3	1	14	6	1	0	1	0	0	1	0	0	1	1	1	2	2	2	2	1	1	2	0		1	2	1	1	1	1	1	1	1										0	0	1	0	0
809	23	2	3	1	14	6	1	0	1	0	0	1	0	0	1	1	1	2	2	2	2	1	1	2	0		1	3	1	1	1	1	1	7	1										0	0	0	1	0
810	49	2	3	2	4	0	2	1	1	1	0	0	4	0	0	3	3	1	3	3	1	3	3	1	1	0	0	0	0	1	0	1	1		1	0	1	0	0	0	0	0	0	0
811	42	2	4	1	11	0	1	0	1	0	0	0	4	0	0	3	3	3	3	3	3	3	3	3	1	0	0	0	1	1	1	0	1		1	0	1	0	0	0	0	0	0	0	0	1	0	0	0
812	25	2	3	2	1	0	1	0	1	0	0	0	0	0	0	1	3	3	2	3	1	2	2	1	1	0	0	0	1	1	0	1	1		1	0	1	0	0	0	0	0	0	0
813	42	2	4	1	11	0	1	0	1	0	0	0	4	0	0	3	3	3	3	3	3	3	3	3	1	0	0	0	1	1	1	0	1		1	1	0	0	0	0	1	0	0	0	0	1	0	0	0
814	54	2	2	2	2	0	2	1	1	0	1	1	0	0	0	1	1	2	2	2	2	1	1	2	1	1	1	2	1	1	1	1	1		1	1	1	0	0	0	0	0	0	0	1	1	0	0	0
815	25	2	3	2	14	6	1	0	1	0	0	1	0	0	1	1	1	2	2	2	2	1	1	2	1	0	1	2	0	1	0	1	1	7	1	1	0	1	0	0	0	0	0	0
816	23	2	3	2	8	2	2	0	1	0	1	1	3	0	0	2	1	2	2	2	2	1	1	1	1	0	0	0	0	1	0	1	1	7	2	1	0	1	0	0	0	0	0	0
817	23	2	3	2	8	2	2	0	1	0	1	1	3	0	0	2	1	2	2	2	2	1	1	1	1	0	0	0	0	1	0	1	1	7	2	1	0	0	0	0	0	0	0	0
818	27	2	3	1	2	0	2	0	1	0	0	1	0	0	0	1	1	3	2	3	3	1	1	1	1	0	0	0	1	1	1	1	1	7	5	0	1	0	0	0	0	0	0	0	0	0	0	1	0
819	25	2	3	2	1	0	1	0	1	0	0	0	0	0	0	1	3	3	2	3	1	2	2	1	0		0	0	1	1	0	1	1		1
820	53	1	1	4	13	0	2	1	1	2	1	0	3	0	0	1	1	1	2	3	1	3	3	1	0		1	2	1	1	1	0	0		3										1	0	0	0	0
821	23	2	3	1	14	6	1	0	1	0	0	1	0	0	1	1	1	2	2	2	2	1	1	2	0		1	2	1	1	1	1	1	1	1										0	0	1	0	0
822	23	2	3	1	14	6	1	0	1	0	0	1	0	0	1	1	1	2	2	2	2	1	1	2	0		1	2	1	1	1	1	1	1	1										0	0	1	0	0
823	25	2	3	3	1	0	2	1	1	0	0	1	0	0	0	1	3	3	3	3	1	3	3	3	0		1	3	0	1	1	1	1		1										0	1	0	0	0
824	55	2	3	1	13	0	2	1	1	0	1	1	3	0	0	3	1	3	3	2	3	1	1	3	1	0	0	0	0	0	0	0	0		1	0	0	1	0	0	0	0	0	0
825	29	1	3	1	5	0	2	1	1	0	0	0	3	0	0	1	1	2	2	2	1	1	1	2	1	0	0	0	0	0	0	0	0		1	0	0	0	0	1	0	0	0	0
826	27	2	3	1	6	0	2	1	1	0	0	1	0	0	0	1	1	3	2	3	3	1	1	2	0		0	0	0	0	0	0	0	3	1
827	33	1	3	1	2	0	2	1	1	0	0	0	3	0	0	1	1	2	3	3	3	1	1	2	0		0	0	0	0	0	0	0		1
828	23	2	3	1	14	6	1	0	1	0	0	1	0	0	1	1	1	2	2	2	2	1	1	2	1	0	1	2	1	1	1	1	1	1	1	0	0	0	1	0	0	0	0	0	0	0	1	0	0
829	24	2	3	1	8	1	1	0	1	0	1	1	4	0	1	1	3	1	2	2	1	1	1	1	1	0	1	2	0	1	0	1	1	7	1	1	0	0	0	0	0	0	0	0
830	22	1	2	2	1	0	1	0	1	0	1	1	0	0	0	1	3	3	3	2	1	1	3	3	0		0	0	0	0	0	0	1		1
831	29	1	3	2	8	16	1	0	1	0	0	1	4	0	1	1	1	1	1	1	1	1	1	1	1	0	1	2	0	0	0	0	0		4	0	0	0	0	1	0	0	0	0
832	21	1	4	2	8	16	1	0	1	0	1	0	3	1	0	3	2	2	2	2	2	2	2	2	1	1	0	0	0	0	0	1	1		1	0	1	0	0	0	0	0	0	0
833	27	2	4	1	8	3	2	0	1	0	0	1	0	0	1	1	1	2	2	2	2	1	1	2	0		1	3	1	1	1	1	1	2	1
834	49	1	4	2	12	0	2	1	1	0	0	0	4	0	1	1	1	2	2	2	1	1	1	1	0		0	0	0	0	1	1	1		1
835	22	1	2	2	4	0	1	0	1	0	0	0	3	0	0	1	1	2	2	2	2	1	1	2	1	0	0	0	1	1	0	0	0		1	1	0	0	0	0	0	0	0	0
836	21	1	2	2	16	0	1	0	1	0	1	0	4	1	0	2	2	1	1	2	1	2	2	1	1	1	0	0	0	0	0	1	1		1	1	0	0	0	0	0	0	0	0
837	20	1	2	2	14	0	1	0	1	0	0	1	4	0	1	1	1	2	2	2	1	1	3	2	1	0	0	0	0	1	1	1	0	8	1	0	0	0	0	0	1	0	0	0	0	1	0	0	0
838	25	2	3	3	8	15	1	0	1	0	1	1	3	0	1	1	1	1	2	2	1	1	1	2	1	0	1	1	0	0	1	1	1	7	2	1	0	1	0	0	0	0	0	0	0	0	1	0	0
839	25	2	3	2	8	2	1	0	1	0	0	0	4	0	0	1	1	3	2	3	2	1	1	2	1	0	0	0	0	1	1	0	1		1	1	0	0	0	0	0	0	0	0	1	1	0	0	0
840	46	1	3	2	16	0	2	1	1	0	0	0	4	0	0	1	1	3	3	3	2	1	1	2	1	0	1	3	1	1	1	0	1		1	1	0	0	0	0	0	0	0	0	0	0	0	0	1
841	29	1	3	2	1	0	1	0	1	0	1	0	3	0	0	1	1	3	3	2	2	1	1	3	1	0	0	0	0	1	0	1	1		3	1	0	0	0	0	0	0	0	0
842	27	2	3	1	2	0	1	0	1	0	0	0	4	0	0	1	1	3	2	2	2	1	1	2	1	0	0	0	0	1	1	0	1		1	1	0	0	0	0	0	0	0	0	1	1	0	0	0
843	31	2	4	2	8	9	1	0	1	0	0	1	0	0	0	1	1	1	2	3	2	1	1	2	1	0	1	3	0	0	0	1	1	2	1	0	0	0	0	0	0	0	0	1
844	27	1	3	2	1	0	1	0	1	0	0	0	4	0	0	3	3	3	3	3	1	3	3	3	1	1	0	0	0	1	0	0	1		1	1	0	0	1	1	0	0	0	0
845	28	2	3	2	10	0	2	0	1	0	1	1	0	0	0	1	2	2	1	3	2	1	1	2	1	0	1	3	1	0	1	1	1	6	1	1	0	1	0	0	0	0	0	0	0	0	0	1	0
846	25	2	4	2	8	3	1	0	1	0	0	1	0	0	1	3	1	2	2	2	2	1	1	2	1	0	1	3	1	0	1	1	1	7	1	1	0	0	0	0	0	0	0	0
847	33	1	4	2	13	0	2	1	1	0	0	0	4	0	0	1	1	1	2	2	1	1	1	1	0		0	0	0	0	0	0	1		1
848	54	2	2	2	0	0	2	1	1	0	0	0	3	0	0	3	1	2	2	2	2	1	1	3	1	0	1	3	1	1	1	1	1		1	1	0	1	0	0	0	0	0	0	0	0	1	0	0
849	49	1	3	2	1	0	2	1	1	1	1	0	3	0	0	1	1	3	2	2	2	1	1	3	1	0	0	0	1	1	0	0	1		1	0	0	0	0	1	0	0	0	0
850	22	2	4	1	8	16	1	0	1	0	0	0	4	0	0	1	1	3	3	2	2	3	3	1	1	0	0	0	1	1	1	0	0		1	1	0	0	0	0	0	0	0	0	0	1	0	0	0
851	20	2	2	1	8	16	1	0	1	0	0	0	4	0	0	1	1	1	1	1	1	1	1	3	1	0	0	0	0	1	0	1	1		1	1	0	0	0	0	0	0	0	0
852	26	2	3	2	1	0	1	0	1	0	0	0	4	0	0	1	1	3	3	3	1	1	1	1	0		0	0	0	1	1	0	1		1										0	0	1	0	0
853	28	1	1	2	12	0	1	0	1	0	1	0	4	0	0	1	1	1	3	3	1	1	1	1	1	0	1	2	0	1	0	0	1		1	1	0	0	0	0	0	0	0	0
854	27	2	3	2	2	0	2	0	1	0	1	0	4	0	0	1	1	3	2	3	2	1	1	1	1	0	0	0	1	1	0	0	1		1	1	0	0	0	0	0	0	0	0
855	27	1	3	2	1	0	1	0	1	0	1	1	3	0	0	3	1	2	2	3	2	1	1	3	1	0	0	0	1	1	1	1	1		1	1	0	0	0	0	0	0	0	0	0	0	0	0	1
856	30	2	4	2	1	0	1	0	1	0	0	0	0	0	0	1	1	3	2	3	3	3	3	1	1	0	0	0	1	1	0	0	1		1	0	0	1	0	0	0	0	0	0
857	53	2	3	2	4	0	1	0	1	0	0	0	4	0	0	1	1	3	1	1	1	3	1	2	1	0	1	1	0	1	0	0	0		1	1	0	0	0	0	0	0	0	0
858	26	2	3	2	2	0	1	0	1	0	0	1	3	0	0	3	1	3	2	3	3	1	1	3	0		1	3	0	1	1	1	1	6	1										0	0	0	1	0
859	46	2	3	2	0	0	2	1	1	0	1	0	3	0	0	1	1	3	3	3	3	1	1	3	1	0	1	2	1	1	1	1	1		2	1	0	0	0	0	0	0	0	0	0	0	0	0	1
860	32	2	3	2	2	0	2	1	1	0	0	0	4	0	0	3	1	2	2	1	1	1	1	2	1	0	0	0	0	1	0	0	1		1	1	0	0	0	0	0	0	0	0
861	22	2	2	1	8	9	1	0	1	0	0	1	0	0	0	1	1	3	2	2	1	1	1	1	0		0	0	1	1	0	0	0	2	2
862	44	2	2	3	0	0	2	1	1	0	0	0	3	0	0	1	1	2	2	2	2	1	3	2	0		0	0	0	0	0	0	0		5
863	19	2	2	2	1	0	1	0	1	0	0	0	0	0	0	1	3	3	2	1	3	1	1	1	0		0	0	0	0	0	0	0		1
864	25	2	3	2	1	0	1	0	1	1	0	1	0	0	0	1	1	3	2	3	2	1	1	2	1	0	1	3	1	1	1	1	1	2	1	1	0	0	0	0	0	0	0	0	0	1	0	0	0
865	31	1	3	2	2	0	1	0	1	0	0	0	4	0	0	1	1	3	3	3	2	1	1	3	1	0	0	0	1	1	0	1	1		1	1	0	0	0	0	0	0	0	0
866	28	2	3	2	4	0	2	1	1	0	1	0	4	0	0	3	1	2	2	2	2	1	1	1	0		0	0	0	1	1	0	0		1										0	0	0	1	0
867	31	2	3	2	2	0	2	1	1	0	0	1	0	0	0	1	1	2	2	2	2	1	1	2	1	0	1	3	1	1	1	1	1		3	1	0	0	0	0	0	0	0	0	0	1	0	0	0
868	22	2	2	1	8	9	1	0	1	0	0	1	0	0	0	1	1	3	2	2	1	1	1	1	1	1	0	0	1	1	0	0	0	2	2	0	0	1	0	0	0	0	0	0
869	27	1	3	2	1	0	1	0	1	1	0	1	0	0	0	1	1	2	2	2	1	1	1	2	0		1	1	1	1	0	1	1	4	1
870	44	2	2	3	0	0	2	1	1	0	0	0	3	0	0	1	1	2	2	2	2	1	3	2	0		0	0	0	0	0	0	0		5
871	22	2	3	1	2	0	1	0	1	0	1	0	4	0	0	1	1	3	3	3	3	1	1	2	1	1	1	1	0	0	0	0	1		1	0	0	1	0	0	0	0	0	0
872	27	1	3	2	1	0	1	0	1	1	0	1	0	0	0	1	1	2	2	2	1	1	1	2	1	0	1	1	1	1	0	1	1	4	1	1	0	0	0	0	0	0	0	0
873	26	2	3	1	4	0	1	0	1	0	0	0	3	0	0	1	1	2	2	2	1	1	1	3	0		0	0	0	1	0	0	1		1
874	25	2	3	1	1	0	1	0	1	0	0	0	3	0	0	1	1	2	2	1	2	1	1	2	1	0	1	3	0	1	1	0	1		1	0	0	1	0	0	0	0	0	0	0	1	0	0	0
875	33	1	3	1	10	0	2	1	1	0	1	0	4	0	0	1	1	2	2	2	2	1	1	2	0		0	0	1	1	0	0	1		3
876	34	1	4	1	2	0	2	1	1	0	0	0	4	0	0	1	1	2	2	2	2	3	1	2	1	0	0	0	0	0	0	0	1		3	1	0	0	0	0	0	0	0	0
877	32	1	3	2	2	0	1	0	1	0	1	0	4	0	0	1	3	3	1	1	1	3	3	3	1	0	0	0	1	1	0	1	0		1	0	0	0	0	0	0	0	0	1
878	27	2	3	1	2	0	1	0	1	0	0	0	4	0	0	1	1	3	2	2	3	1	1	2	0		0	0	1	1	1	0	0		1
879	26	1	2	1	2	0	1	0	1	0	1	1	0	0	0	1	3	1	2	3	3	1	1	2	1	0	1	2	1	1	0	1	0	1	1	0	0	1	0	1	0	0	0	0
880	29	2	4	1	2	0	1	0	1	0	0	0	3	0	0	1	1	3	3	3	1	3	3	1	1	0	0	0	0	1	0	0	0		1	0	0	1	0	0	0	0	0	0
881	21	1	2	1	8	16	1	0	1	0	0	0	0	0	1	1	1	3	2	3	3	3	3	3	1	0	1	1	0	1	0	1	1		1	1	0	0	0	0	0	0	0	0
882	20	2	2	2	14	0	1	0	1	0	0	1	0	0	1	3	1	2	2	2	3	3	3	2	1	0	0	0	1	1	1	1	1	2	3	0	0	1	0	0	0	0	0	0	1	0	1	0	0
883	19	2	2	2	0	0	1	0	1	0	0	1	0	0	0	3	1	3	2	2	3	3	1	3	1	0	0	0	1	0	1	0	0	1	1	1	0	0	0	0	0	0	0	0	1	0	0	1	0
884	21	2	2	1	14	0	1	0	1	0	0	0	4	1	0	1	1	2	2	2	2	1	1	2	1	0	0	0	1	1	0	1	1		1	0	0	1	0	0	0	0	0	0
885	19	1	2	1	3	0	1	0	1	0	0	1	0	0	1	1	1	2	2	2	2	3	3	2	1	0	1	2	0	0	1	1	1	7	4	0	1	0	0	0	0	0	0	0	1	0	0	0	0
886	20	1	2	1	14	0	1	0	1	0	1	0	4	0	0	3	1	2	2	2	2	1	1	3	1	0	0	0	0	1	1	1	1		1	1	0	0	0	0	0	0	0	0
887	18	1	2	2	14	0	1	0	2	0	0	0	0	0	0	1	1	2	2	2	2	3	1	3	1	0	0	0	0	0	0	0	1		1	1	0	0	0	0	0	0	0	0
888	21	2	2	2	1	0	1	0	1	0	0	0	0	0	0	1	1	2	2	2	1	1	1	1	1	0	0	0	0	0	0	0	0		1	1	0	0	0	0	1	0	0	0
889	22	1	3	2	14	6	1	0	1	0	0	1	0	0	1	1	1	2	2	2	2	1	1	2	0		1	1	1	1	1	1	1	1	2										0	1	0	0	0
890	33	1	3	1	2	0	2	1	1	0	0	0	3	0	0	1	1	2	3	3	3	1	1	2	1	0	0	0	0	0	0	0	0		1	1	0	0	0	0	0	0	0	0
891	26	2	3	1	8	15	1	0	1	0	0	0	0	0	0	1	1	2	2	2	2	3	1	2	0		1	3	1	1	1	1	1		1										0	1	0	0	0
892	23	1	2	1	1	0	1	0	1	0	0	1	0	0	0	1	1	2	2	3	3	1	1	2	1	0	1	2	0	1	0	0	1	5	1	0	0	1	0	0	0	0	0	0
893	25	1	3	1	1	0	1	0	1	0	1	0	3	0	0	1	1	3	3	3	3	3	3	3	1	0	0	0	0	1	0	0	1		1	1	0	0	0	0	0	0	0	0
894	44	2	3	2	8	7	2	1	1	0	0	1	0	0	1	1	1	2	2	2	2	1	1	2	1	0	1	3	1	1	0	1	1	1	1	0	0	1	0	0	0	0	0	0
895	25	1	3	1	1	0	1	0	1	0	1	0	3	0	0	1	1	3	3	3	3	3	3	3	0		0	0	0	1	0	0	1		1
896	26	1	3	1	8	10	1	0	1	0	0	0	3	0	0	1	1	2	2	2	2	1	1	2	1	0	1	2	1	1	1	1	1		1	0	1	0	0	0	0	0	0	0	1	0	0	0	0
897	27	1	4	1	8	3	1	0	1	0	1	1	0	0	1	1	1	2	2	3	3	1	1	2	1	0	1	3	0	0	0	1	1	7	1	0	1	0	0	0	0	0	0	0
898	24	2	3	1	8	3	1	0	1	0	0	0	3	0	0	1	1	2	2	2	2	1	1	2	1	0	1	1	0	1	0	0	1		1	1	0	0	0	0	0	0	0	0
899	27	1	4	1	8	3	1	0	2	0	0	0	4	0	1	1	1	2	2	2	2	1	1	2	1	0	0	0	0	0	0	1	1		1	0	1	0	0	0	0	0	0	0
900	24	2	3	1	8	3	1	0	1	0	0	0	3	0	0	1	1	2	2	2	2	1	1	2	0		1	1	0	1	0	0	1		1
901	55	1	2	1	2	0	2	1	1	0	1	0	3	0	0	1	1	3	3	2	2	1	3	2	0		0	0	0	0	0	0	0		2
902	50	2	1	1	16	0	2	1	1	0	1	0	2	0	0	1	1	2	2	2	2	1	1	2	1	0	0	0	0	0	0	0	0		2	1	1	0	0	0	0	0	0	0
903	75	2	2	1	0	0	4	1	2	2	0	1	0	0	0	1	1	2	2	2	2	1	1	2	0		1	1	1	1	0	0	1	2	1
904	25	1	3	3	12	0	1	0	1	1	1	0	4	0	0	1	1	2	2	2	2	1	1	2	1	0	0	0	1	1	0	0	1		1	1	0	0	0	0	0	0	0	0
905	22	2	2	1	8	2	1	0	1	0	0	1	0	0	0	1	1	2	2	2	2	1	1	2	1	0	0	0	0	1	0	0	0	3	1	1	0	0	0	0	0	0	0	0
906	22	2	2	1	8	2	1	0	1	0	0	1	0	0	0	1	1	2	2	2	2	1	1	2	1	0	0	0	0	1	0	0	0	3	1	0	1	0	0	0	0	0	0	0
907	31	2	4	4	11	0	2	0	1	0	0	1	0	0	0	1	1	2	2	2	2	1	1	2	0		1	2	1	1	0	0	1	3	1
908	54	1	2	1	6	0	2	1	1	0	1	0	3	0	0	1	1	3	3	2	2	2	1	1	0		1	2	1	1	1	0	1		1										1	0	0	0	0
909	45	2	2	2	0	0	2	1	1	1	1	0	3	0	0	3	1	1	2	2	2	1	1	3	1	0	0	0	0	1	0	0	0		1	0	1	0	0	0	0	0	0	0
910	31	2	4	4	11	0	2	0	1	0	0	1	0	0	0	1	1	2	2	2	2	1	1	2	1	0	1	2	1	1	0	0	1	3	1	0	0	0	0	1	0	0	0	0
911	20	2	2	1	14	0	1	0	1	0	0	1	0	0	1	1	1	2	2	3	2	1	1	2	1	0	1	2	0	1	1	1	1	7	3	0	1	0	1	0	0	0	0	0	0	1	0	0	0
912	19	2	2	1	14	0	1	0	1	0	0	1	0	0	0	1	1	2	2	2	2	1	1	2	1	0	0	0	0	1	0	0	1	1	3	0	1	0	1	0	0	0	0	0
913	19	2	2	1	14	0	1	0	1	0	0	1	0	0	0	1	1	2	2	2	2	1	1	2	1	0	0	0	0	1	0	0	1	1	3	1	0	0	0	0	0	0	0	0
914	33	1	3	1	5	0	2	1	1	0	0	0	4	0	0	1	1	2	2	3	3	1	1	2	1	0	0	0	1	1	0	0	1		1	0	0	0	0	0	0	0	1	0
915	31	2	2	4	5	0	1	0	2	0	0	0	4	0	1	1	1	2	2	3	3	1	3	2	1	0	1	1	0	1	0	0	0		1	0	0	0	1	0	0	0	0	0
916	27	2	2	1	5	0	1	0	1	0	1	0	0	0	0	1	1	2	2	1	1	1	2	2	1	0	1	2	0	1	1	0	1		1	1	0	0	0	0	0	0	0	0	0	0	1	0	0
917	30	2	3	1	8	2	1	0	1	0	0	1	3	0	0	1	1	2	2	2	2	1	1	2	0		0	0	0	1	1	0	1	3	1
918	28	1	3	1	8	10	1	0	1	0	0	0	4	0	0	1	1	3	2	2	1	1	2	2	0		1	2	0	1	1	0	1		1										0	0	0	0	1
919	28	1	3	1	8	10	1	0	1	0	0	0	4	0	0	1	1	3	2	2	1	1	2	2	1	0	1	2	0	1	1	0	1		1	0	1	0	0	0	0	0	0	0	0	0	0	0	1
920	63	2	3	1	0	0	2	1	1	1	0	1	0	0	0	1	1	3	2	2	3	1	1	2	0		0	0	0	1	1	0	1	1	1										1	0	0	0	0
921	42	1	2	3	8	7	2	1	1	0	1	1	0	0	1	1	1	2	2	2	2	1	1	2	1	1	1	2	1	1	1	1	1	7	1	0	1	0	0	0	0	0	0	0	1	0	0	0	0
922	28	2	3	1	2	0	1	0	1	1	0	1	0	0	0	1	1	3	2	3	2	1	1	3	1	0	1	2	1	1	1	0	1	2	1	1	0	0	0	0	0	0	0	0	0	0	0	1	0
923	60	1	2	1	13	0	2	1	1	0	1	0	3	0	0	1	1	3	1	1	2	3	3	1	0		1	1	1	1	1	0	0		3										1	0	0	0	0
924	40	1	2	1	13	0	2	1	1	0	1	0	4	0	0	1	1	1	1	2	2	3	3	1	1	1	1	1	1	0	0	0	0		1	0	0	0	0	1	0	0	0	0
925	32	2	2	2	16	0	2	1	1	0	0	0	3	0	0	1	1	2	3	3	2	1	1	3	0		1	2	0	0	1	0	1		1										0	1	0	0	0
926	54	1	1	1	2	0	2	1	1	1	0	0	3	0	0	1	1	2	2	2	3	3	3	2	1	0	1	2	1	1	1	0	0		4	1	0	0	0	0	0	0	0	0	1	0	0	0	0
927	24	1	2	1	2	0	1	0	1	0	0	1	0	0	0	1	2	2	2	3	2	1	1	3	0		1	2	0	1	1	1	1	1	1										1	0	0	0	0
928	39	1	2	1	4	0	1	0	1	0	1	1	0	0	0	1	1	2	2	3	2	1	1	3	0		1	2	1	1	1	0	0	1	1										0	1	0	0	0
929	43	1	1	3	6	0	2	1	1	0	1	0	3	0	0	1	1	2	2	2	2	3	1	3	0		1	3	0	0	1	0	1		4										1	0	0	0	0
930	35	2	2	5	0	0	2	1	1	0	0	1	0	0	0	1	1	2	3	2	2	1	1	2	0		1	2	1	1	1	1	1	3	2										0	0	1	0	0
931	30	1	4	1	2	0	2	1	1	0	0	1	4	0	0	1	1	2	2	2	2	1	1	1	1	0	0	0	0	0	0	1	0	8	1	1	0	0	0	0	0	0	0	0
932	27	2	2	1	8	7	1	0	1	0	1	1	4	0	1	1	1	2	2	2	2	1	1	3	1	0	1	1	1	1	1	1	1	7	1	1	0	1	0	1	0	0	0	0	0	0	1	0	0
933	28	1	3	2	1	0	1	0	1	0	1	0	3	0	0	1	1	3	2	3	3	1	1	2	0		1	1	1	1	1	1	1		1										1	0	0	0	0
934	38	2	3	1	8	8	2	1	1	0	1	1	4	1	1	1	1	3	2	2	1	3	3	2	1	1	0	0	0	0	0	0	1		4	1	0	0	0	1	0	0	0	0
935	46	2	4	2	16	0	1	0	1	0	1	1	0	0	0	2	1	3	1	1	1	3	3	1	1	0	1	2	0	1	0	1	1	3	1	0	0	1	0	0	0	0	0	0
936	22	2	3	1	2	0	1	0	1	0	1	1	2	0	0	1	1	2	3	2	1	1	1	2	1	0	0	0	0	1	1	1	1	1	1	1	0	0	0	1	0	0	0	0	0	1	0	0	0
937	25	2	4	2	2	0	2	1	1	0	1	0	3	0	0	1	1	2	2	2	2	1	1	3	0		0	0	1	1	1	1	1		1										0	1	0	0	0
938	35	1	4	2	2	0	2	1	1	0	1	0	3	0	0	1	1	2	2	2	2	1	1	2	0		0	0	1	1	0	0	1		1
939	45	1	3	1	2	0	2	1	1	1	1	0	3	0	0	3	1	2	2	2	2	1	1	3	0		0	0	0	0	0	0	0		1
940	67	2	2	5	0	0	2	1	1	3	0	0	3	0	0	3	1	3	2	1	1	1	1	1	0		0	0	0	1	0	0	0		1
941	34	1	4	1	2	0	2	1	1	0	0	0	4	0	0	1	1	2	2	2	2	3	1	2	0		0	0	0	0	0	0	1		3
942	37	2	3	1	2	0	2	1	1	0	1	0	0	0	0	1	1	2	2	2	2	1	1	2	1	0	1	1	0	1	0	0	0		1	0	0	1	0	0	0	0	0	0
943	28	2	3	1	2	0	2	0	1	0	1	0	3	0	0	3	3	3	2	2	3	3	2	2	0		0	0	0	0	1	0	0		1										0	0	1	0	0
944	57	1	1	5	15	0	2	1	1	1	1	0	3	0	0	1	1	1	3	2	2	1	1	1	0		1	2	1	1	1	0	0		2										1	0	0	0	0
945	32	2	2	3	0	0	2	1	1	0	0	1	0	0	0	1	1	3	2	3	3	1	1	2	0		1	2	1	1	1	0	0	1	1										0	0	1	0	0
946	64	1	2	3	0	0	2	1	1	0	1	0	3	0	0	1	1	3	2	2	2	1	1	2	1	1	1	3	1	1	0	0	1		5	0	0	0	1	0	0	0	0	0
947	25	1	2	2	1	0	1	0	1	0	0	1	0	0	0	1	1	2	2	2	2	1	1	3	1	0	1	2	1	1	1	1	1	1	1	1	0	0	0	0	0	0	0	0	1	0	0	0	0
948	34	1	3	2	8	7	2	0	1	0	1	1	0	0	1	1	1	2	2	2	2	1	1	2	0		0	0	1	0	0	1	1	1	1
949	29	1	3	5	8	7	2	1	1	0	1	0	0	0	1	1	1	2	2	1	1	1	1	2	0		0	0	0	0	0	1	1		1
950	52	2	3	2	8	7	2	1	1	0	1	1	0	0	1	1	1	2	2	2	2	1	1	1	0		0	0	0	0	0	0	0		1
951	42	2	3	1	0	0	2	1	1	1	1	0	3	0	0	3	1	2	2	3	2	1	1	3	0		0	0	0	0	0	0	0		1
952	52	1	1	3	12	0	2	0	1	1	1	1	0	0	0	1	1	2	3	2	2	1	1	2	0		1	1	0	1	1	0	0	2	1										0	1	0	0	0
953	36	2	1	1	0	0	2	1	1	0	0	0	3	0	0	1	1	2	2	2	2	1	1	1	1	1	1	2	1	1	1	0	1		1	1	0	0	0	0	0	0	0	0	0	0	1	0	0
954	39	2	2	2	8	7	2	1	1	1	1	1	0	0	1	1	1	2	2	2	2	1	1	2	1	0	1	2	1	1	1	1	1	7	1	1	0	0	0	0	0	0	0	0	1	0	0	0	0
955	29	1	2	3	1	0	1	0	1	0	1	0	3	0	0	1	1	2	1	2	2	1	1	2	0		1	3	1	1	1	0	1		1										1	0	0	0	0
956	70	2	1	3	0	0	2	1	1	2	1	1	0	0	0	1	1	2	2	3	3	1	1	2	1	0	1	2	1	1	0	0	0		4	0	0	0	1	0	0	0	0	0
957	51	1	2	3	2	0	2	1	1	1	0	0	3	0	0	1	1	2	3	3	2	1	1	2	0		1	2	0	1	1	1	1		1										1	0	0	0	0
958	51	1	1	3	2	0	2	1	1	2	1	0	1	0	0	2	1	3	1	1	1	2	3	3	0		1	2	1	1	1	0	0		4										1	0	0	0	0
959	46	1	1	3	16	0	2	1	1	0	1	0	3	0	0	1	1	2	2	2	2	1	1	1	0		1	2	1	1	1	0	0		1										1	0	0	0	0
960	32	2	2	3	4	0	2	0	1	0	0	0	3	0	0	1	1	2	3	3	2	1	1	2	1	1	1	1	0	0	1	1	1		5	0	0	0	0	0	1	0	0	0	0	1	0	0	0
961	29	1	3	1	16	0	1	0	2	0	0	1	0	0	1	1	1	3	2	2	2	1	3	2	1	0	1	3	0	1	1	1	1		1	0	1	1	0	0	0	0	0	0	0	1	0	0	0
962	24	2	2	1	8	9	1	0	2	0	0	1	4	0	1	1	1	3	2	2	2	1	1	3	1	0	1	3	1	1	1	1	1		1	1	0	0	0	0	0	0	0	0	1	0	0	0	0
963	55	1	3	1	2	0	2	1	1	1	1	1	0	0	0	1	1	2	2	2	2	1	1	2	0		0	0	1	1	1	1	1	1	1										0	1	0	0	0
964	41	2	2	4	0	0	2	1	1	2	1	0	3	0	0	3	1	3	2	2	2	1	1	3	0		0	0	0	0	0	0	0		4
965	32	2	2	3	4	0	2	0	1	0	0	0	3	0	0	1	1	2	3	3	2	1	1	2	0		1	1	0	0	1	1	1		5										0	1	0	0	0
966	21	2	1	3	0	0	2	1	1	0	1	0	3	0	0	1	1	2	3	3	2	1	1	2	0		1	1	0	1	1	0	0		1										1	0	0	0	0
967	42	1	1	3	12	0	2	1	1	0	1	0	4	0	0	1	2	3	2	2	3	1	1	2	1	0	0	0	0	0	0	1	1		4	1	0	0	0	0	0	0	0	0
968	30	1	2	1	2	0	1	0	1	1	1	1	0	0	0	1	2	2	2	2	2	1	1	2	0		1	3	0	0	0	1	1	9	1
969	28	1	3	3	8	10	1	0	1	0	0	1	0	0	0	1	1	2	2	2	2	1	1	2	0		1	2	0	1	1	1	1	8	1										1	0	0	0	0
970	37	1	2	1	1	0	2	0	1	0	1	1	0	0	0	1	1	2	1	3	3	1	1	1	1	0	0	0	1	1	0	1	1	8	5	1	0	0	0	0	0	0	0	0
971	40	1	1	4	5	0	2	1	1	0	0	1	0	0	0	1	1	3	3	2	2	1	1	3	1	0	0	0	0	1	1	1	1	2	1	0	0	1	0	0	0	0	0	0	1	0	0	0	0
972	47	1	4	1	2	0	2	1	1	1	0	0	0	0	0	3	1	2	2	2	2	1	1	3	0		0	0	0	1	0	1	1		1
973	53	1	2	1	12	0	2	1	1	1	1	0	4	0	0	2	3	1	2	3	3	3	3	2	1	0	1	2	0	1	1	0	0		5	0	0	1	0	0	0	0	0	0	0	1	0	0	0
974	64	1	3	3	4	0	3	0	1	1	1	1	0	0	0	1	1	2	2	2	2	1	1	2	0		1	2	1	1	1	1	1	1	1										0	1	0	0	0
975	38	1	1	5	15	0	1	0	1	0	1	0	2	1	0	3	1	2	2	3	1	1	2	1	1	0	0	0	0	1	0	0	0		1	1	0	0	0	0	0	0	0	0
976	32	1	4	3	8	3	2	0	1	0	0	0	0	0	1	1	1	3	2	2	3	1	1	2	0		1	2	0	0	1	1	1		1										0	1	0	0	0
977	27	2	2	1	8	2	1	0	1	0	0	1	4	0	0	1	3	2	2	3	1	3	1	3	1	0	1	3	0	1	1	1	1	3	1	1	0	0	0	0	0	0	0	0	1	1	0	0	0
978	27	2	4	1	8	9	1	0	1	0	0	1	0	0	1	1	1	2	2	2	2	1	1	2	1	0	0	0	0	1	1	1	1	7	4	1	0	0	1	0	0	0	0	0	0	0	1	0	0
979	23	2	3	1	1	0	1	0	1	0	0	1	0	0	0	3	1	2	2	3	3	1	1	1	0		1	2	0	1	1	1	1		1										0	0	1	0	0
980	36	2	3	1	4	0	3	1	1	0	1	0	3	0	0	3	3	3	2	2	2	1	1	3	0		0	0	1	1	0	0	0		1
981	71	1	1	3	2	0	2	1	1	3	0	0	3	0	0	1	1	2	2	2	3	1	1	1	0		1	3	0	1	1	0	0		5										1	0	0	0	0
982	41	1	3	1	2	0	2	1	1	1	0	1	3	0	0	1	1	2	2	2	2	1	1	2	1	0	1	3	1	1	1	1	1	2	1	1	0	0	0	1	0	0	0	0	1	0	0	0	0
983	41	2	3	1	11	0	3	1	1	0	1	1	0	0	0	2	1	2	2	2	2	2	1	3	0		0	0	1	1	1	1	1		1										1	1	0	1	0
984	24	2	2	1	10	0	1	0	1	0	0	0	4	0	0	1	1	3	3	2	1	1	1	2	1	0	1	2	0	1	0	1	1		1	1	0	1	0	0	0	0	0	0
985	28	2	4	1	4	0	3	1	1	0	0	0	3	0	0	1	1	3	2	1	1	3	3	3	1	0	0	0	1	1	0	0	1		1	1	0	0	0	0	0	0	0	0
986	29	1	3	1	8	7	1	0	1	0	1	1	1	0	1	1	1	3	2	1	1	2	1	1	1	0	0	0	1	1	0	1	1		1	1	0	0	0	0	0	0	0	0
987	48	1	3	1	4	0	1	0	1	1	0	1	0	0	0	1	2	2	2	2	2	1	1	2	1	0	1	3	1	1	1	1	1	2	1	0	1	0	0	0	0	0	0	0	1	0	0	0	0
988	38	1	3	3	4	0	2	1	1	0	0	1	0	0	0	1	2	2	2	3	3	1	1	1	0		1	2	0	0	0	1	1	8	4
989	52	1	3	2	12	0	2	1	1	0	1	0	4	0	0	3	1	3	2	1	1	1	3	3	0		0	0	0	1	0	1	1		2
990	61	1	1	3	0	0	2	1	1	1	1	1	0	0	0	1	1	2	3	1	3	1	1	2	1	0	1	2	0	1	1	0	0	1	4	1	1	0	0	0	0	0	0	0	0	1	0	0	0
991	36	2	2	1	10	0	1	0	1	0	0	1	0	0	0	1	1	2	2	2	2	1	1	2	1	0	1	2	0	1	0	1	1	5	1	1	0	0	0	0	0	0	0	0
992	46	1	2	2	16	0	2	1	1	0	0	0	3	0	0	3	1	2	2	3	2	1	1	3	1	0	1	3	0	1	1	0	1		1	0	0	1	0	0	0	0	0	0	0	1	0	0	0
993	34	1	3	3	8	3	1	0	1	0	1	1	0	0	1	1	1	2	2	2	2	1	1	2	1	0	1	3	0	1	0	1	1	8	1	1	0	1	0	0	0	0	0	0
994	59	2	3	1	0	0	2	1	1	0	1	0	3	0	0	1	2	3	1	1	1	2	2	1	1	0	0	0	0	0	0	0	0		4	1	0	1	0	0	0	0	0	0
995	42	2	3	2	16	0	2	1	1	0	0	0	0	0	0	1	1	2	2	2	2	1	1	2	0		1	1	0	1	1	1	1		1										0	0	0	0	1
996	51	1	1	3	15	0	2	1	1	1	0	1	0	0	0	1	1	2	2	2	2	1	1	2	0		1	2	0	1	1	0	0	2	4										0	1	0	0	0
997	39	1	2	4	2	0	2	0	1	0	1	0	4	0	0	3	1	2	2	2	1	1	3	3	1	0	0	0	0	1	0	1	1		4	1	0	0	0	0	0	0	0	0
998	37	1	2	1	8	11	1	0	1	0	1	0	3	0	0	1	2	2	2	2	2	1	1	2	0		1	1	0	1	1	1	1		1										1	0	0	0	0
999	58	1	1	3	13	0	2	1	1	1	1	0	0	0	0	1	2	2	1	3	2	1	1	2	0		0	0	0	1	1	0	0		5										1	0	0	0	0
1000	37	1	3	3	4	0	1	0	1	1	0	0	3	0	0	1	1	3	2	1	3	1	1	2	0		1	2	0	1	1	1	1		4										1	0	0	0	0
1001	40	1	2	1	7	0	2	1	1	0	1	1	0	0	0	1	1	2	2	3	2	1	1	2	1	0	1	3	0	1	1	0	1	8	1	1	0	0	0	0	0	0	0	0	0	0	1	0	0
1002	27	2	2	2	1	0	1	0	1	1	0	0	3	0	0	1	1	2	2	3	2	1	1	1	0		0	0	0	0	1	1	1		1										1	0	0	0	0
1003	54	1	2	2	2	0	2	1	1	0	1	0	3	0	0	1	1	3	2	3	3	3	1	1	0		1	2	0	1	1	0	0		1										1	0	0	0	0
1004	61	1	1	5	16	0	3	1	1	1	1	1	0	0	0	1	1	2	2	3	2	1	1	2	0		1	1	1	1	1	0	0	2	4										0	1	0	0	0
1005	32	1	2	3	0	0	1	0	1	0	1	0	3	0	0	1	1	3	1	2	2	1	1	1	0		1	3	0	1	1	0	0		1										0	0	1	0	0
1006	44	1	1	3	12	0	2	1	1	0	0	0	3	0	0	1	1	2	2	2	2	1	1	2	1	0	1	2	1	1	1	0	1		4	0	0	0	1	0	0	0	0	0
1007	30	1	2	4	2	0	1	0	1	0	1	0	3	0	0	1	1	2	2	2	2	1	1	2	1	0	1	3	0	1	1	1	1		1	1	0	0	0	0	0	0	0	0	0	1	0	0	0
1008	36	1	2	1	7	0	2	0	1	0	1	1	0	0	0	1	1	2	3	3	2	1	1	1	0		1	2	1	1	1	1	1	1	1										0	0	1	0	0
1009	59	1	1	3	12	0	2	1	1	2	0	1	0	0	0	1	1	3	3	2	2	1	1	2	1	0	1	1	1	1	1	1	1	2	3	1	0	0	0	0	0	0	0	0	1	0	0	0	0
1010	25	2	4	1	2	0	1	0	1	0	0	0	4	0	0	3	3	1	2	3	2	1	1	3	1	0	0	0	0	0	0	0	0		1	0	0	1	0	0	0	0	0	0
1011	28	2	3	1	2	0	2	0	1	0	1	0	3	0	0	3	3	3	2	2	3	3	2	2	0		0	0	0	0	1	0	0		1										0	0	1	0	0
1012	22	2	3	1	16	0	1	0	1	0	0	0	4	0	0	1	1	3	2	3	1	1	3	2	1	0	0	0	0	0	1	0	0		1	0	0	0	1	0	0	0	0	0	0	1	0	0	0
1013	40	2	2	1	0	0	2	1	1	1	0	0	0	0	0	1	1	2	2	2	1	1	1	2	1	0	1	1	0	1	1	0	1		3	0	0	1	0	0	0	0	0	0	0	0	1	0	0
1014	55	1	3	1	16	0	2	1	1	1	1	0	0	0	0	1	1	3	3	2	2	1	1	2	0		0	0	0	0	0	0	0		1
1015	66	1	4	1	4	0	2	1	1	1	1	1	0	0	0	1	1	2	2	2	2	1	1	2	1	0	1	2	0	1	1	0	1	2	1	0	0	0	1	0	0	0	0	0	1	0	0	0	0
1016	29	2	3	1	8	2	2	0	1	0	0	0	3	0	0	1	1	3	2	3	1	1	3	3	0		0	0	0	0	1	1	0		2										0	0	1	0	0
1017	25	2	3	1	7	0	1	0	1	0	0	1	0	0	0	1	1	2	2	2	2	1	1	2	1	0	1	1	0	0	0	1	1		1	0	1	0	0	0	0	0	0	0
1018	56	2	1	2	16	0	1	0	1	1	0	1	0	0	0	1	1	2	2	3	2	1	1	3	1	0	0	0	1	1	0	0	0	2	2	0	1	0	0	0	0	0	0	0
1019	70	2	2	1	0	0	3	1	1	2	0	0	3	0	0	1	1	3	2	2	3	1	1	2	1	0	0	0	1	1	0	0	1		3	1	0	0	0	0	0	0	0	0
1020	60	2	3	1	4	0	2	0	1	0	0	0	4	0	0	3	1	2	2	3	2	1	2	1	1	0	1	2	1	0	0	0	0		2	0	0	0	0	1	0	0	0	0
1021	29	1	4	1	1	0	1	0	1	0	1	0	3	0	0	1	1	2	2	2	2	1	1	2	1	0	1	2	1	1	1	1	1		1	0	0	0	0	0	1	0	0	0	0	0	1	0	0
1022	72	1	3	1	2	0	2	1	1	3	1	1	3	0	0	3	1	3	2	3	2	1	1	2	1	0	0	0	0	1	0	0	0		2	0	1	0	0	0	0	0	0	0
1023	66	1	4	1	4	0	2	0	1	0	0	1	0	0	0	1	1	2	2	2	2	1	1	2	1	0	1	3	0	1	1	1	1	8	1	0	1	0	0	0	0	0	0	0	0	0	1	0	0
[truncated: 21 more columns]

## Sheet: Codebook
Variable	Label	Measure	Values	Notes
ID	Respondent ID	Scale	Sequential 1-1023
Age	Age in years	Scale	Continuous (19-...)
Gender	Gender	Nominal	1=Male; 2=Female
Education	Level of education	Ordinal	1=School; 2=Undergraduate; 3=Graduate; 4=Postgraduate
Residency	Area of residency	Nominal	1=Beirut; 2=Mount Lebanon; 3=Bekaa; 4=North; 5=South
Occupation	Occupation	Nominal	1=Architecture 2=Business 3=Computer Science 4=Education 5=Fitness/wellness 6=Food/beverages 7=Graphic Design 8=Healthcare 9=Law 10=Media/Film 11=Office 12=Public Services 13=Skilled Crafts 14=Student 15=Transportation 16=Other 0=Unemployed
HCSpecialty	Healthcare specialty (if Occupation=8)	Nominal	1=Dentist;2=Dietician;3=Doctor;4=Lab;5=Med Rep;6=Medical Student;7=Nurse;8=Office;9=Pharmacist;10=Physical;11=Psych;12=Public Health;13=Student;14=Vet;15=Other;16=Unspecified;0=NA	0=NA assigned to all non-healthcare; treat 0 as Not Applicable
Marital	Marital status	Nominal	1=Single; 2=Married; 3=Divorced; 4=Widowed
Children	Has children	Nominal	0=No; 1=Yes
Nationality	Nationality	Nominal	1=Lebanese; 2=Other
MedRiskFactors	Number of medical risk factors	Ordinal	0=None; 1=1; 2=2; 3=3 risk factors
Smoke	Smoker	Nominal	0=No; 1=Yes
VaxRecommended	Ever recommended adult vaccination	Nominal	0=No; 1=Yes	Gate for RecBy & RecVax_* dummies
RecBy	Recommended by whom	Nominal	1=Family Doctor;2=Treating Physician;3=OB-GYN;4=Pediatrician;5=Pharmacist;6=Travel Clinic;7=Workplace Requirement;8=Self;9=Awareness Campaign;10=Health Authorities	NEWLY coded from free text; blank if VaxRecommended=No or not specified
NotCompReason	Reason adult vaccination NOT completed	Nominal	1=Fear of side effects;2=Financial;3=Unawareness;4=No indication;0=Blank	0=Blank (no reason given)
CompletedVaxAdult	Completed adult vaccination (derived)	Nominal	1=Yes (listed vaccines); 0=No (gave reason, no list); blank=ambiguous	DERIVED. 142 blank = 96 with BOTH list & reason + 46 with neither. NEEDS RESEARCHER DECISION
KnowHTNvax	Aware of a vaccine for hypertension	Nominal	0=No; 1=Yes	KNOWLEDGE item (no HTN vaccine exists; 0/No is the correct answer)
JobReqVax	Job requires vaccination	Nominal	0=No; 1=Yes
Att_AdultsUpdate	Attitude: all adults must update vaccination	Ordinal	1=Agree; 2=Disagree; 3=Uncertain	Positively worded
Att_Protective	Attitude: vaccines highly protective	Ordinal	1=Agree; 2=Disagree; 3=Uncertain	Positively worded
Att_TriggerDisease	Attitude: vaccines may trigger diseases (autism etc.)	Ordinal	1=Agree; 2=Disagree; 3=Uncertain	NEGATIVELY worded
Att_Unnecessary	Attitude: vaccines unnecessary (can treat disease)	Ordinal	1=Agree; 2=Disagree; 3=Uncertain	NEGATIVELY worded
Att_HarmfulChem	Attitude: vaccines contain harmful chemicals	Ordinal	1=Agree; 2=Disagree; 3=Uncertain	NEGATIVELY worded
Att_ConcernSideFx	Attitude: concerned about side effects	Ordinal	1=Agree; 2=Disagree; 3=Uncertain	NEGATIVELY worded
Att_WouldGet	Attitude: would get indicated vaccines	Ordinal	1=Agree; 2=Disagree; 3=Uncertain	Positively worded
Att_WouldRecommend	Attitude: would recommend to others	Ordinal	1=Agree; 2=Disagree; 3=Uncertain	Positively worded
Att_LessImportant	Attitude: vaccines less important in adulthood	Ordinal	1=Agree; 2=Disagree; 3=Uncertain	NEGATIVELY worded
TravelLastYr	Traveled last year	Nominal	0=No; 1=Yes	Gate for Dest_* dummies & ConsultedDr
ConsultedDr	Consulted doctor before traveling	Nominal	0=No; 1=Yes	blank if did not travel
ShouldConsult	Thinks one should consult doctor before travel	Nominal	0=No; 1=Yes	Gate for WhenConsult
WhenConsult	When to consult before travel	Ordinal	1=1 week; 2=2 weeks; 3=4 weeks; 0=Blank	0=Blank assigned when ShouldConsult=No
FirstAidKit	Takes a first aid kit while traveling	Nominal	0=No; 1=Yes
TakeMeds	Takes medications while traveling	Nominal	0=No; 1=Yes
TakePrecautions	Takes specific precautions while traveling	Nominal	0=No; 1=Yes	Gate for Prec_* dummies
KnowPreventMeds	Aware of preventive medications while traveling	Nominal	0=No; 1=Yes	KNOWLEDGE item
KnowPreTravelVax	Aware of pre-travel vaccination for certain regions	Nominal	0=No; 1=Yes	KNOWLEDGE item
AwarenessChannel	Best way to spread vaccination awareness	Nominal	1=Social media;2=SMS;3=Billboards;4=Brochures/Flyers;5=Videotapes in hospital;6=Airlines/Airports/Travel agencies;7=Awareness campaigns;8=Doctor recommendations;9=TV ads	NEWLY coded from free text
Dest_Europe	Travel destination last year (multi-select): Europe	Nominal	1=Selected; 0=Not selected; blank=did not travel	Gate: TravelLastYr=1
Dest_NorthAmerica	Travel destination last year (multi-select): NorthAmerica	Nominal	1=Selected; 0=Not selected; blank=did not travel	Gate: TravelLastYr=1
Dest_Gulf	Travel destination last year (multi-select): Gulf	Nominal	1=Selected; 0=Not selected; blank=did not travel	Gate: TravelLastYr=1
Dest_Asia	Travel destination last year (multi-select): Asia	Nominal	1=Selected; 0=Not selected; blank=did not travel	Gate: TravelLastYr=1
Dest_Africa	Travel destination last year (multi-select): Africa	Nominal	1=Selected; 0=Not selected; blank=did not travel	Gate: TravelLastYr=1
Dest_MiddleEast	Travel destination last year (multi-select): MiddleEast	Nominal	1=Selected; 0=Not selected; blank=did not travel	Gate: TravelLastYr=1
Dest_SouthAmerica	Travel destination last year (multi-select): SouthAmerica	Nominal	1=Selected; 0=Not selected; blank=did not travel	Gate: TravelLastYr=1
Dest_Australia	Travel destination last year (multi-select): Australia	Nominal	1=Selected; 0=Not selected; blank=did not travel	Gate: TravelLastYr=1
Dest_Unspecified	Travel destination last year (multi-select): Unspecified	Nominal	1=Selected; 0=Not selected; blank=did not travel	Gate: TravelLastYr=1
Prec_Food	Travel precaution considered most important (multi-select): Food	Nominal	1=Selected; 0=Not selected; blank=takes no precautions / unspecified	Gate: TakePrecautions=1. Other=Infectious diseases/Allergies/Hand hygiene/Travel insurance
Prec_Water	Travel precaution considered most important (multi-select): Water	Nominal	1=Selected; 0=Not selected; blank=takes no precautions / unspecified	Gate: TakePrecautions=1. Other=Infectious diseases/Allergies/Hand hygiene/Travel insurance
Prec_InsectBites	Travel precaution considered most important (multi-select): InsectBites	Nominal	1=Selected; 0=Not selected; blank=takes no precautions / unspecified	Gate: TakePrecautions=1. Other=Infectious diseases/Allergies/Hand hygiene/Travel insurance
Prec_MedsVaccines	Travel precaution considered most important (multi-select): MedsVaccines	Nominal	1=Selected; 0=Not selected; blank=takes no precautions / unspecified	Gate: TakePrecautions=1. Other=Infectious diseases/Allergies/Hand hygiene/Travel insurance
Prec_Other	Travel precaution considered most important (multi-select): Other	Nominal	1=Selected; 0=Not selected; blank=takes no precautions / unspecified	Gate: TakePrecautions=1. Other=Infectious diseases/Allergies/Hand hygiene/Travel insurance
RecVax_Flu	Vaccine recommended to respondent (multi-select): Flu	Nominal	1=Selected; 0=Not selected; blank=not recommended / unspecified	Gate: VaxRecommended=1. HepA/HepB both flagged for "Hepatitis A/B". Tetanus includes Td
RecVax_HPV	Vaccine recommended to respondent (multi-select): HPV	Nominal	1=Selected; 0=Not selected; blank=not recommended / unspecified	Gate: VaxRecommended=1. HepA/HepB both flagged for "Hepatitis A/B". Tetanus includes Td
RecVax_Tetanus	Vaccine recommended to respondent (multi-select): Tetanus	Nominal	1=Selected; 0=Not selected; blank=not recommended / unspecified	Gate: VaxRecommended=1. HepA/HepB both flagged for "Hepatitis A/B". Tetanus includes Td
RecVax_HepB	Vaccine recommended to respondent (multi-select): HepB	Nominal	1=Selected; 0=Not selected; blank=not recommended / unspecified	Gate: VaxRecommended=1. HepA/HepB both flagged for "Hepatitis A/B". Tetanus includes Td
RecVax_HepA	Vaccine recommended to respondent (multi-select): HepA	Nominal	1=Selected; 0=Not selected; blank=not recommended / unspecified	Gate: VaxRecommended=1. HepA/HepB both flagged for "Hepatitis A/B". Tetanus includes Td
RecVax_Pneumococcal	Vaccine recommended to respondent (multi-select): Pneumococcal	Nominal	1=Selected; 0=Not selected; blank=not recommended / unspecified	Gate: VaxRecommended=1. HepA/HepB both flagged for "Hepatitis A/B". Tetanus includes Td
RecVax_Meningococcal	Vaccine recommended to respondent (multi-select): Meningococcal	Nominal	1=Selected; 0=Not selected; blank=not recommended / unspecified	Gate: VaxRecommended=1. HepA/HepB both flagged for "Hepatitis A/B". Tetanus includes Td
RecVax_YellowFever	Vaccine recommended to respondent (multi-select): YellowFever	Nominal	1=Selected; 0=Not selected; blank=not recommended / unspecified	Gate: VaxRecommended=1. HepA/HepB both flagged for "Hepatitis A/B". Tetanus includes Td
RecVax_MMR	Vaccine recommended to respondent (multi-select): MMR	Nominal	1=Selected; 0=Not selected; blank=not recommended / unspecified	Gate: VaxRecommended=1. HepA/HepB both flagged for "Hepatitis A/B". Tetanus includes Td
RecVax_Typhoid	Vaccine recommended to respondent (multi-select): Typhoid	Nominal	1=Selected; 0=Not selected; blank=not recommended / unspecified	Gate: VaxRecommended=1. HepA/HepB both flagged for "Hepatitis A/B". Tetanus includes Td
RecVax_Other	Vaccine recommended to respondent (multi-select): Other	Nominal	1=Selected; 0=Not selected; blank=not recommended / unspecified	Gate: VaxRecommended=1. HepA/HepB both flagged for "Hepatitis A/B". Tetanus includes Td
CompVax_Flu	Vaccine completed as an adult (multi-select): Flu	Nominal	1=Selected; 0=Not selected; blank=no completed-vaccine list	Td includes Tetanus. See CompletedVaxAdult caveat
CompVax_Td	Vaccine completed as an adult (multi-select): Td	Nominal	1=Selected; 0=Not selected; blank=no completed-vaccine list	Td includes Tetanus. See CompletedVaxAdult caveat
CompVax_Pneumococcal	Vaccine completed as an adult (multi-select): Pneumococcal	Nominal	1=Selected; 0=Not selected; blank=no completed-vaccine list	Td includes Tetanus. See CompletedVaxAdult caveat
CompVax_HPV	Vaccine completed as an adult (multi-select): HPV	Nominal	1=Selected; 0=Not selected; blank=no completed-vaccine list	Td includes Tetanus. See CompletedVaxAdult caveat
CompVax_HepB	Vaccine completed as an adult (multi-select): HepB	Nominal	1=Selected; 0=Not selected; blank=no completed-vaccine list	Td includes Tetanus. See CompletedVaxAdult caveat
CompVax_HepA	Vaccine completed as an adult (multi-select): HepA	Nominal	1=Selected; 0=Not selected; blank=no completed-vaccine list	Td includes Tetanus. See CompletedVaxAdult caveat
CompVax_Meningococcal	Vaccine completed as an adult (multi-select): Meningococcal	Nominal	1=Selected; 0=Not selected; blank=no completed-vaccine list	Td includes Tetanus. See CompletedVaxAdult caveat
CompVax_MMR	Vaccine completed as an adult (multi-select): MMR	Nominal	1=Selected; 0=Not selected; blank=no completed-vaccine list	Td includes Tetanus. See CompletedVaxAdult caveat
CompVax_Other	Vaccine completed as an adult (multi-select): Other	Nominal	1=Selected; 0=Not selected; blank=no completed-vaccine list	Td includes Tetanus. See CompletedVaxAdult caveat

## Sheet: ORIG_Coded_Data
1) Age	2) Gender	3) Level of Education	4) Area of Residency	5) Occupation	If you answered as healthcare please specify	6) Marital status	7) Children	8) Nationality	1-Do you have any medical condition?	2-Do you smoke?	3-Have you ever been recommended vaccination in your adult life?	If your answer was yes to the previous question please specify by whom	If your answer was yes to the previous question please specify which vaccines	4-Did you complete your vaccinations as an adult? If YES, which vaccines?	4-Did you complete your vaccinations as an adult? If NO, why not?	5-Are you aware about a vaccine for hypertension (high blood pressure)?	6- Does your job require you to be vaccinated?	7-All adults, regardless of their health status, must update their vaccination (booster or new vaccines)	8-Vaccines are highly protective against the diseases they are targeting	9-Vaccines may trigger some diseases such as diabetes, autism or other, as side effects	10-Vaccines are unnecessary because we can treat the disease once it occurs	11-Vaccines contain chemicals that are harmful to humans	12-I am concerned about the side effects of vaccines	13-If there were any indicated vaccines, I would get them done	14-If there were any indicated vaccines, I would recommend to others	15-Vaccines are of less importance in adulthood	1-Did you travel last year?	If yes, where to?	2- Did you consult your doctor before traveling?	3-Do you think you should consult a doctor before traveling?	If your answer was yes, when should you consult your doctor?	4-Do you take a first aid kit while travelling?	5-Do you take medications with you while traveling?	6-Do you take specific precautions while travelling (water, food, insect bite..)?	If your answer was yes, which precaution is the most important to you	7- Are you aware about preventive medications against certain infections while travelling?	8- Do you know about pre travel vaccination for certain parts of the world?	9- What do you think is the best way of spreading awareness about adult and travel vaccination?
28	1	4	1	8	3	1	0	2	1	1	1	Workplace Requirement	Flu Vaccine	Flu	0	0	1	1	1	3	2	2	2	1	1	2	1	Europe	0	1	1	0	1	0		1	1	Social media
30	2	3	1	1	0	2	0	1	0	0	0				3	0	0	1	1	3	2	3	1	1	1	3	0			0	0	0	0	0		0	1	Billboards
28	2	4	2	8	3	1	0	1	0	0	1		HPV	Td	0	0	1	1	1	3	2	2	2	1	1	2	1	North America	1	1	3	0	1	1	Medications and Vaccines	1	1	Brochures/Flyers
30	2	4	2	2	0	1	0	1	0	1	1	Family Doctor		Flu	0	0	0	1	1	3	1	2	3	1	1	2	1	Europe	1	1	1	1	1	0		0	1	Social media
27	1	4	2	8	3	1	0	1	0	0	1			Flu	0	0	1	1	1	2	2	2	2	1	1	2	1	North America, Europe	0	1	3	0	1	1	Food, Water	1	1	Billboards
27	1	3	2	0	0	1	0	1	0	1	0				4	0	0	1	3	3	2	3	1	1	1	1	1	Europe	0	0	0	0	1	1	Water	0	1	Social media
24	1	4	2	14	0	1	0	1	0	0	1	Workplace Requirement			4	0	1	1	1	2	2	3	1	1	1	2	1	Europe	0	0	0	0	1	0		0	1	Social media
32	2	4	2	8	7	2	1	1	0	0	1	Workplace Requirement	Hepatitis A/B	Pneumococcal	0	0	1	1	1	2	2	2	3	1	1	3	0			0	0	1	1	1	Insect Bites	1	1	Social media
26	2	2	2	8	10	1	0	1	0	0	1	Pediatrician	Hepatitis B - Polio	Td	0	0	1	1	1	3	2	2	2	1	1	2	1	Middle East	0	1	2	1	1	0		1	1	Social media
24	2	4	2	14	6	1	0	1	0	0	1	Pediatrician	Flu Vaccine - HPV	Flu	0	0	1	2	1	2	2	2	2	1	1	2	1	Europe	0	1	3	0	1	0		1	1	Social media
23	2	4	2	14	6	1	0	1	0	0	1	Workplace Requirement	Hepatitis A - Tetanus - Pneumococcal	Pneumococcal	0	0	1	1	1	1	2	2	1	2	1	1	1	Asia	0	1	3	0	1	0		1	1	Social media
24	2	4	2	14	6	1	0	1	0	0	1	OB-GYN	HPV	Flu	3	0	1	1	1	2	2	2	2	1	1	2	1	North America	0	0	0	0	1	0		1	1	Social media
24	2	2	2	8	16	1	0	1	0	0	1		Tetanus	Td	0	0	1	1	1	2	2	2	2	1	1	2	1	Australia	0	0	0	0	1	0		1	1	Billboards
22	1	2	2	14	0	1	0	1	0	0	0			Flu, Pneumococcal, Td	0	0	1	3	2	2	2	1	1	1	1	2	1	North America	0	0	0	0	1	0		1	1	Social media
26	2	4	2	2	0	1	0	1	0	0	0				3	0	0	1	1	2	3	3	3	1	1	3	1	North America	0	0	0	1	1	1	Medications and Vaccines	0	1	Social media
32	2	3	2	0	0	2	1	1	0	0	1	Treating Physician	Pneumococcal	Pneumococcal	0	1	0	1	1	1	2	2	3	1	1	2	1	Europe, Gulf	0	0	0	1	1	0		1	1	Social media
24	2	4	2	2	0	1	0	1	0	0	0				0	0	0	1	1	3	3	2	2	1	2	3	0			1	0	0	0	0		0	0	Videotapes in hospital
26	2	4	2	8	3	1	0	1	0	1	1				0	0	1	1	1	1	2	2	2	1	1	2	1	Unspecified	0	1	3	1	1	1		1	0	Social media
23	2	3	2	2	0	1	0	1	0	0	1				4	0	0	1	1	1	2	2	2	1	1	1	1	Middle East	0	0	0	1	1	0		0	1	Social media
28	2	3	2	8	2	2	0	1	0	0	1	Health Authorities	Yellow Fever	Flu	0	0	0	1	1	2	2	2	2	1	1	2	1	Gulf, Africa	1	1	3	0	1	0		1	1	Airlines, Airports, Travel Agencies
22	2	4	5	8	16	1	0	1	0	0	1	Treating Physician		Flu	0	0	1	1	1	2	3	2	1	1	1	2	0			1	0	1	1	1		1	0	Social media
23	2	3	2	1	0	1	0	1	0	0	0			Flu	0	0	0	1	3	3	1	3	3	3	3	1	1	Europe	0	0	0	1	1	1	Food	1	1	Social media
24	2	3	2	8	16	1	0	1	1	0	1	Workplace Requirement	Hepatitis B - MMR - Tetanus	Td	0	0	1	1	3	3	2	2	1	1	1	2	0			1	3	1	1	1		1	1	Social media
24	2	3	1	14	6	1	0	1	0	0	1	Workplace Requirement	Flu Vaccine	Flu	0	0	1	1	1	3	2	3	1	1	1	2	1	Europe, Gulf	0	0	0	0	0	0		0	1	Social media
28	1	3	1	8	3	1	0	1	1	0	1	Workplace Requirement		Flu	0	0	1	1	1	2	2	2	2	1	1	2	1	North America, Europe, Asia	0	0	0	0	1	1	Food, Water	1	1	Social media
32	2	3	2	8	7	2	1	1	0	1	1	Workplace Requirement			4	0	1	3	1	2	2	2	2	2	2	1	0			1	3	0	0	0		1	1	SMS
26	1	4	1	8	3	1	0	1	0	0	0			Flu	0	0	1	1	1	2	2	2	1	1	1	2	1	Europe	0	1	1	0	1	1	Insect Bites	1	1	Social media
24	2	3	2	8	2	1	0	1	0	0	1		Hepatitis B - Pneumococcal	Pneumococcal	0	0	1	1	1	1	2	3	1	1	1	2	1	Europe	0	1	3	1	1	1	Insect Bites	0	1	Social media
27	2	2	4	2	0	1	0	1	0	1	1	OB-GYN	HPV		4	0	0	1	1	2	2	1	1	1	1	1	1	Africa	0	0	0	0	1	1	Food, Water	0	1	Social media
27	1	3	2	8	16	1	0	1	0	0	0			Flu	0	0	0	1	3	3	2	2	3	1	1	3	1	Europe	0	0	0	0	1	0		1	1	Social media
25	1	4	1	8	3	1	0	1	1	1	0			Flu, Pneumococcal, Td, meningococcal	0	0	1	1	1	2	2	2	1	1	1	2	1	North America	0	1	3	0	1	0		1	1	Airlines, Airports, Travel Agencies
24	2	2	2	8	16	1	0	1	0	0	1		Tetanus	Td	0	0	1	1	1	2	2	2	2	1	1	2	1	Australia	0	0	0	0	1	0		1	1	Billboards
25	1	3	2	2	0	1	0	1	0	1	0				4	0	0	1	1	1	1	1	1	1	1	3	1	Europe, Gulf	0	1	2	0	1	0		0	0	Social media
25	1	4	2	8	3	1	0	1	0	0	1	Family Doctor	Flu Vaccine		4	0	1	1	1	3	2	3	2	1	3	2	1	Gulf	0	1	2	0	1	1	Hand Hygiene	1	1	Social media
25	2	3	2	14	6	1	0	1	0	1	1	Workplace Requirement		Flu, Td	0	0	1	1	1	2	2	2	2	1	1	2	0			1	3	1	1	0		1	1	Social media
21	2	1	2	14	0	1	0	1	0	0	0			Flu, HPV	0	0	0	1	1	2	2	1	2	1	1	1	1	Europe	0	1	2	0	1	1	Water	1	1	SMS
25	1	4	2	8	3	1	0	1	0	0	1	Workplace Requirement		Flu, Pneumococcal	0	0	1	1	1	2	2	2	2	1	3	2	1	North America, Europe, Australia	0	1	2	0	1	0		0	1	Awareness Campaigns
34	2	4	5	8	16	1	0	1	0	0	1	Treating Physician		Flu	0	1	0	3	1	3	2	2	2	1	1	3	1	Europe	0	1	2	0	1	0		1	1	SMS
32	2	3	5	2	0	1	0	1	1	0	0				1	1	0	1	2	3	1	1	1	2	2	1	1	Asia	1	1	1	1	1	1	Medications and Vaccines	1	1	Social media
27	1	4	1	11	0	1	0	1	0	1	0				4	0	0	3	3	3	2	3	1	3	3	1	1	Europe, Gulf	0	0	0	0	1	1	Food, Water	1	1	Social media
22	2	3	2	4	0	1	0	1	0	0	0				4	0	0	1	3	1	2	1	1	1	3	1	1	North America, Europe	0	0	0	1	1	0		0	1	Social media
25	2	3	5	8	16	1	0	1	0	0	0				3	0	0	1	3	3	2	3	1	1	1	2	0			1	3	0	1	1	Water	0	1	Social media
29	2	4	2	8	5	2	0	1	0	0	1	OB-GYN	HiB		4	1	0	1	1	3	2	2	1	1	1	2	1	Asia	0	0	0	1	1	1	Water	1	1	Billboards
59	2	1	2	0	0	2	1	1	1	1	1	Family Doctor	Flu Vaccine - Pneumococcal	Flu, Td	0	0	0	1	1	2	2	2	2	1	1	1	1	Europe, Africa	0	0	0	0	1	1	Food	1	1	Social media
66	1	3	2	1	0	2	1	1	2	1	1	Family Doctor	Flu Vaccine - Pneumococcal	Flu, Td	0	0	0	1	1	2	2	2	2	1	1	2	1	Africa	0	0	0	0	1	1	Insect Bites	1	1	Social media
35	2	3	2	14	6	1	0	1	0	0	1	Workplace Requirement	Flu Vaccine - Hepatitis A/B	Flu	0	0	1	1	1	2	2	2	2	1	1	1	1	Europe	0	1	0	1	0	0		1	1	Brochures/Flyers
28	2	3	1	2	0	2	0	1	0	0	0				2	0	0	1	1	3	2	2	3	1	1	3	1	Europe, Gulf	1	1	3	1	1	1		1	1	Social media
27	2	4	5	1	0	1	0	1	0	0	0				3	0	0	1	1	3	2	2	3	1	1	3	1	Europe, Africa	0	0	0	1	1	1	Food	1	0	Social media
27	2	4	1	8	2	1	0	1	0	0	0				4	0	0	3	2	3	3	1	1	3	3	3	0			0	0	1	1	0		0	1	SMS
64	2	1	1	11	0	2	1	1	2	1	1	Family Doctor	Flu Vaccine - Pneumococcal	Flu	0	0	0	1	1	2	2	2	2	1	2	2	1	Europe, Africa	0	0	0	0	1	0		0	1	Social media
23	2	3	1	8	3	1	0	1	0	0	1	Workplace Requirement	Meningococcal	Flu, Pneumococcal, Td	0	0	1	1	1	3	2	2	1	1	1	2	0			1	3	0	1	0		1	1	Videotapes in hospital
26	2	4	2	8	3	1	0	1	0	0	1	Treating Physician	HPV	Flu, Td	0	0	1	1	1	2	2	2	2	1	1	1	1	North America	0	1	3	0	0	0		1	1	Social media
23	1	3	2	3	0	1	0	1	0	1	0			Flu, Pneumococcal, Td	0	0	0	3	1	2	2	2	1	3	1	1	1	Europe	0	1	2	0	1	0		1	1	Awareness Campaigns
24	1	3	3	8	16	3	1	1	0	1	1			Flu	1	0	0	3	2	1	2	2	2	3	1	2	0			1	2	0	1	0		1	0	SMS
47	2	3	2	2	0	2	1	1	0	0	0				4	0	0	1	3	1	2	1	1	2	2	2	1	Europe	0	0	0	1	1	1		1	1	SMS
25	1	3	5	11	0	1	0	1	0	0	0				0	0	0	1	1	3	3	3	3	1	1	2	1	Unspecified	0	0	0	0	0	0		0	1	Social media
34	2	3	2	11	0	2	0	1	0	0	1	OB-GYN			1	0	0	3	3	3	1	3	3	3	3	1	1	Europe	0	0	0	0	0	1	Medications and Vaccines	0	1	Billboards
26	2	3	2	8	9	1	0	1	0	0	1		HPV	Flu	4	0	1	1	1	2	2	2	2	1	1	2	1	Europe	0	0	0	1	1	0		1	1	Social media
28	1	4	2	8	3	1	0	1	0	0	1	Family Doctor		Flu, Td, Hepatitis A	0	0	1	1	1	2	2	2	2	1	1	2	1	Europe	0	1	3	0	1	0		1	0	TV ads
25	1	4	1	16	0	1	0	1	0	0	0				0	0	0	3	1	2	2	2	2	1	3	1	1	Unspecified	0	0	0	0	0	0		0	1	Social media
29	1	3	1	8	16	1	0	1	0	0	1		Hepatitis B	Flu	0	0	0	3	1	2	2	2	2	1	1	2	1	North America	0	0	0	0	1	0		0	1	Social media
24	1	4	2	14	0	1	0	1	0	0	1		Flu Vaccine	Flu	0	0	1	1	1	2	2	2	3	1	1	2	1	North America	0	1	3	0	1	1	Insect Bites	1	1	Social media
33	2	3	1	2	0	2	0	1	0	0	1	Travel Clinic	Yellow fever		4	0	0	1	1	3	2	2	2	1	1	3	1	Europe	0	0	0	1	1	1		1	1	Billboards
19	1	2	1	2	0	1	0	1	0	0	1	Family Doctor	HPV	Flu, Pneumococcal, Td	0	0	1	1	3	3	2	2	2	1	1	2	1	Europe	0	0	0	0	1	0		0	1	Billboards
21	1	2	2	14	0	1	0	1	0	0	1		Flu Vaccine		4	0	0	1	1	1	2	2	3	1	1	1	1	Europe	0	0	0	0	0	0		0	1	Social media
22	1	4	1	14	6	1	0	1	0	1	1		Flu Vaccine	Flu, Pneumococcal, Td	4	0	1	1	1	2	2	2	2	1	1	2	1	Asia	0	0	0	0	1	1	Allergies	0	1	Social media
26	2	4	1	8	3	1	0	1	0	0	1	Treating Physician		Flu, Td	0	0	1	1	1	2	2	2	2	1	1	2	1	Europe	0	1	3	1	1	1		1	1	Social media
19	2	1	2	14	0	1	0	1	1	0	1	Family Doctor	Tetanus - HPV		0	0	0	3	1	2	2	2	2	3	3	1	1	Europe	1	1	2	1	1	1	Water	0	1	Social media
29	1	4	2	8	5	1	0	1	0	1	0			Pneumococcal	4	0	0	1	3	3	2	3	1	1	1	1	0			0	0	1	1	1	Medications and Vaccines	1	1	Social media
18	1	2	2	0	0	1	0	1	0	0	0				4	0	0	1	1	2	2	2	2	1	1	1	0			1	2	0	0	1		1	1	Social media
24	1	4	2	8	5	1	0	1	0	0	0				4	1	0	3	1	2	2	2	1	1	2	3	0			1	2	1	1	0		1	1	Social media
21	2	2	2	8	7	1	0	2	0	0	0			Flu, Pneumococcal, Td	0	0	1	1	1	2	2	2	2	1	1	2	1	Europe, Africa	0	0	0	0	1	0		1	1	Social media
20	2	2	2	14	0	1	0	1	0	0	0				4	0	0	1	1	2	2	2	2	1	1	2	1	Europe	0	0	0	1	1	1	Allergies	1	1	Social media
26	2	4	2	8	3	1	0	1	0	1	1	Treating Physician		Flu, Td	0	0	1	1	1	1	2	2	1	3	1	2	1	Europe, Africa, Gulf	0	1	3	0	0	1	Food, Water	1	1	Social media
22	2	3	2	8	12	1	0	1	0	0	0				4	0	0	1	3	3	2	1	1	1	1	2	1	Europe	0	0	0	1	1	1		1	1	Brochures/Flyers
25	1	4	1	8	9	1	0	1	0	0	1	Workplace Requirement	Hepatitis B		0	0	1	1	1	2	2	1	1	1	1	1	1	Europe	0	0	0	0	0	0		1	1	Social media
63	1	3	2	2	0	2	1	1	0	1	0				4	0	0	1	1	3	2	2	1	1	1	2	1	Europe, Africa, Gulf	0	0	0	0	1	0		0	1	Social media
21	1	2	1	14	0	1	0	1	1	1	0				4	0	0	1	1	2	2	2	2	1	1	2	1	North America	0	0	0	1	1	1	Food	1	1	Doctor Recommendations
30	2	4	2	7	0	2	1	1	0	0	0				4	0	0	1	1	2	2	2	2	1	1	2	1	Europe	0	0	0	0	1	1	Water	0	1	Social media
26	1	4	3	8	3	1	0	1	0	0	1		Flu Vaccine	Flu, Td	0	0	1	1	1	2	2	2	2	1	1	2	1	South America	1	1	3	1	1	1	Insect Bites	1	1	Social media
31	1	3	2	2	0	1	0	1	0	0	1	Pharmacist		Flu	0	0	0	3	2	1	2	3	1	1	3	3	0			1	2	0	1	1	Food	1	1	Social media
27	1	3	2	1	0	2	0	2	0	1	1	Travel Clinic	Yellow Fever	Flu, Pneumococcal, Td	0	0	1	1	3	1	2	3	3	1	3	1	1	Africa	1	1	3	1	1	1	Insect Bites	1	1	Brochures/Flyers
25	1	3	1	8	16	1	0	1	0	0	0			Flu	4	1	1	3	3	3	2	3	3	1	1	1	1	Africa	1	1	2	1	1	0		1	1	Social media
32	2	3	2	16	0	2	1	1	0	0	0				4	0	0	1	1	3	1	3	1	1	1	3	1	Gulf, Africa	0	0	0	1	1	1	Water	1	1	Social media
24	2	4	1	14	6	1	0	1	0	0	1		HPV	Flu	0	0	1	1	1	3	2	3	2	1	1	2	1	Unspecified	0	1	2	0	1	0		1	1	Social media
30	2	4	2	8	3	1	0	1	0	0	1	Workplace Requirement	Hepatitis B - Tetanus	Flu, Td	0	0	1	1	1	2	2	3	3	1	1	2	1	North America	0	0	0	1	1	0		1	1	Airlines, Airports, Travel Agencies
26	1	3	1	14	6	1	0	2	0	0	1			Flu, Td	0	0	1	2	1	2	2	2	2	1	1	2	1	North America	1	0	0	0	1	1	Food	0	0	Social media
28	1	4	1	8	3	1	0	1	0	0	1	Family Doctor		Flu, Td	4	0	0	3	1	2	2	2	2	1	1	2	1	Europe	0	1	3	0	0	0		1	1	Social media
21	2	2	1	14	0	1	0	1	0	0	1	OB-GYN	HPV		0	0	0	3	1	1	2	1	1	1	1	3	1	Europe	0	0	0	0	1	0		1	1	Social media
24	2	4	1	14	6	1	0	1	0	1	1	Pediatrician		Flu, Pneumococcal, Td	0	0	1	1	1	2	2	2	2	1	1	2	1	Europe	0	1	3	1	1	1	Food, Water	1	1	Social media
30	2	3	2	2	0	1	0	1	0	1	0			Flu	3	0	0	1	1	2	2	3	2	1	3	2	0			0	0	0	1	1	Water	1	1	Social media
37	1	3	1	16	0	2	1	1	0	0	0				4	0	0	3	3	3	1	3	3	1	3	1	1	Europe	0	0	0	0	0	0		0	1	Social media
25	1	3	2	2	0	1	0	1	0	1	0				4	0	0	1	1	1	3	3	3	1	1	1	1	Gulf	0	0	0	1	1	0		0	0	Social media
32	1	2	2	2	0	1	0	1	0	1	0			Td	0	0	0	1	3	3	3	3	3	1	3	3	0			0	0	0	1	1	Food, Water	1	1	Social media
28	2	4	5	1	0	1	0	1	0	0	1	Treating Physician			4	0	0	1	1	3	2	2	3	1	1	3	1	Europe, Africa	0	0	0	1	1	1	Food	1	0	SMS
29	1	2	2	1	0	2	0	1	0	0	0			Flu	0	0	1	1	1	3	2	3	3	1	2	3	1	Europe, Middle East	0	0	0	0	1	0		1	1	Brochures/Flyers
60	2	3	2	0	0	2	1	1	0	0	1		Flu Vaccine		4	0	0	3	1	3	3	3	3	1	1	1	1	Europe	0	1	0	1	1	1		1	1	Social media
38	2	4	2	2	0	2	1	1	0	0	0				4	0	0	1	1	2	2	2	1	1	1	1	1	Gulf	0	0	0	0	1	0		1	1	Social media
30	1	3	2	10	0	1	0	1	0	0	0				3	0	0	1	3	3	3	3	3	1	1	3	1	Europe	0	0	0	0	1	0		0	1	Social media
27	2	3	1	2	0	2	0	1	0	0	0				3	0	0	3	1	3	3	3	3	3	3	1	1	Africa	0	0	0	1	1	1	Insect Bites	0	0	Social media
26	1	4	1	8	3	1	0	1	0	0	1	Workplace Requirement		Flu, Pneumococcal, Td	0	0	1	1	1	2	2	2	3	1	1	2	1	South America, Europe	0	1	3	0	0	1	Food, Water	1	1	Social media
24	2	4	1	8	3	1	0	1	0	0	1	Workplace Requirement	Flu Vaccine - Hepatitis A/B - Tetanus - Meningococcal	Flu, Td	0	0	1	1	1	2	2	2	2	1	1	2	1	North America	1	1	2	0	1	1	Food, Insect Bites	1	1	Social media
24	2	3	1	8	3	1	0	1	0	0	1			Flu, Pneumococcal, Td, Meningococal	0	0	1	1	1	3	2	2	2	1	1	2	0			1	3	0	1	0		0	1	Social media
36	2	4	1	2	0	2	1	1	0	0	0				4	0	0	3	1	2	3	3	2	1	1	1	1	Unspecified	0	0	0	1	1	1	Food, Water	1	1	Doctor Recommendations
38	2	4	2	2	0	2	1	1	0	0	0				4	0	0	1	1	2	2	2	1	1	1	1	1	Gulf	0	0	0	0	1	0		1	1	Social media
27	1	3	1	8	16	1	0	1	0	1	0				3	0	0	1	1	2	2	2	2	1	1	3	1	North America	0	0	0	0	0	0		0	1	SMS
20	1	2	1	16	0	1	0	1	0	1	0				4	0	0	1	1	3	2	3	3	1	1	3	1	North America, Europe, Gulf	0	0	0	0	1	0		1	1	Videotapes in hospital
24	2	4	2	14	6	1	0	1	0	0	1	Workplace Requirement	Flu Vaccine - Hepatitis A/B - Meningococcal - Tetanus	Flu, Pneumococcal, Td	0	0	1	1	1	3	2	2	1	1	1	2	0			1	3	0	1	1	Food, Water	1	1	Social media
25	2	2	2	14	6	1	0	1	0	1	0			Flu	0	0	1	1	1	2	2	2	2	1	1	2	0			1	3	0	1	0		1	1	Billboards
24	2	4	1	14	6	1	0	1	0	0	1	Workplace Requirement		Flu	0	0	1	1	1	2	2	2	2	1	1	2	1	Europe	0	1	3	1	1	0		1	1	Social media
26	2	4	5	8	3	2	0	2	0	0	1	Travel Clinic	Yellow fever	Flu, Pneumococcal, Td	0	0	1	1	1	2	2	2	2	1	1	2	1	North America, Europe, Asia, Africa	0	0	0	0	1	1	Insect Bites	1	1	Social media
26	2	4	5	8	3	2	0	2	0	0	1	Travel Clinic	Yellow fever	Flu, Pneumococcal, Td	0	0	1	1	1	2	2	2	2	1	1	2	1	North America, Europe, Asia, Africa	0	0	0	0	1	1	Insect Bites	1	1	Social media
24	2	4	1	14	6	1	0	1	0	0	1	Family Doctor	HPV	Flu, Td	4	0	1	1	1	2	2	2	2	1	1	2	1	North America	0	1	3	0	1	0		1	1	Social media
38	2	3	2	8	4	1	0	1	0	1	0			Flu, Pneumococcal, Td	4	0	0	1	3	3	2	2	3	3	3	3	0			1	2	0	1	1		1	1	Social media
27	2	3	2	2	0	1	0	1	0	0	0				3	0	0	1	3	3	2	3	2	1	1	2	1	Asia	1	1	3	1	1	1		0	1	SMS
23	1	3	2	1	0	1	0	1	0	0	0				4	0	0	1	3	3	1	3	1	1	2	1	1	Europe	0	0	0	0	0	0		0	0	Social media
33	1	4	2	8	16	1	0	1	0	0	1		Flu Vaccine - Tetanus	Flu, Td	0	0	1	1	1	3	2	3	2	1	1	2	1	North America	0	1	3	0	0	1	Food	1	1	Social media
24	2	4	2	1	0	1	0	1	0	1	0				3	0	1	3	3	3	2	2	1	1	1	3	0			1	1	1	1	1	Insect Bites	0	0	Social media
23	2	3	3	4	0	2	1	1	0	1	0				4	1	0	3	1	3	2	2	2	1	3	1	0			1	3	1	1	1		1	0	SMS
25	1	3	3	6	0	1	0	1	0	1	1	Family Doctor	Flu Vaccine	Flu, Td, Hepatitis B	0	0	1	1	1	2	2	2	2	1	1	2	0			0	0	0	1	0		1	1	Social media
36	2	1	1	0	0	2	1	1	0	0	1	Family Doctor	Flu Vaccine	Flu	0	0	0	1	1	3	2	3	2	1	1	2	0			0	0	1	1	0		1	1	Brochures/Flyers
25	2	3	4	10	0	1	0	1	0	0	0				0	0	0	3	3	1	2	3	3	1	3	2	0			1	1	1	1	1	Medications and Vaccines	0	0	Social media
24	1	4	2	8	3	1	0	1	1	0	1	Workplace Requirement	Flu Vaccine - Hepatitis A/B - Meningococcal - Tetanus	Flu, Td	0	0	1	1	1	2	2	2	2	1	1	2	0			1	3	1	1	1		1	1	Social media
34	2	4	2	4	0	2	1	1	0	0	0			Flu	3	0	0	1	1	3	2	2	2	1	1	2	1	North America, Asia, Africa	1	1	3	1	1	1	Insect Bites	1	1	Social media
22	2	4	1	8	3	1	0	1	0	0	1	Family Doctor	Flu Vaccine	Td	4	0	1	1	1	2	2	2	2	1	1	2	1	Asia	0	1	3	1	1	1	Food	1	1	Social media
27	1	4	2	8	3	1	0	1	0	0	1	Workplace Requirement	Hepatitis B	Td	4	0	1	1	1	2	3	2	2	3	3	1	1	Europe	0	0	0	1	1	1	Food, Water	1	1	Social media
22	1	3	2	14	6	1	0	1	0	0	1	Workplace Requirement	Hepatitis A - Meningococcal	Flu, Pneumococcal, Td	0	0	1	1	1	3	2	1	2	1	1	2	1	North America	0	1	3	0	0	0		1	1	Social media
22	1	4	2	14	6	1	0	1	0	1	1	Workplace Requirement	Hepatitis B	Pneumococcal, Td	0	0	1	1	1	1	2	2	2	1	1	2	1	North America, Africa	0	1	2	0	0	0		0	0	Social media
22	1	4	2	14	6	1	0	1	0	1	1	Workplace Requirement	Hepatitis B	Pneumococcal, Td	0	0	1	1	1	1	2	2	2	1	1	2	1	North America, Africa	0	1	2	0	0	0		0	0	Social media
28	2	3	1	4	0	2	1	1	0	0	0				3	0	0	1	1	3	2	3	3	3	2	1	1	Europe	0	0	0	0	1	0		1	1	Social media
35	2	3	1	4	0	2	1	1	0	0	0			Td	0	0	1	1	1	2	2	2	2	1	3	2	0			1	2	1	1	1	Food, Water	1	1	Social media
33	2	4	2	8	16	2	1	1	0	1	1	Treating Physician	Hepatitis B	Flu, Pneumococcal	0	0	0	1	1	3	3	3	1	1	3	2	1	Europe, Africa	0	0	0	1	1	1	Medications and Vaccines	0	1	SMS
36	2	4	1	8	10	2	1	1	1	0	0				4	0	0	3	2	3	2	1	1	1	2	3	1	Europe, Asia	0	1	3	1	1	1	Insect Bites	0	1	Awareness Campaigns
60	2	3	1	4	0	2	1	1	0	1	1	Family Doctor	Flu Vaccine - Pneumococcal	Flu, Pneumococcal	0	0	1	1	1	1	2	1	1	3	3	2	1	Europe	0	0	0	1	1	0		1	1	Social media
62	2	4	1	4	0	2	1	1	0	0	1		Flu Vaccine - Hepatitis A/B	Flu, Td	0	0	0	1	3	1	3	3	3	3	3	3	1	Europe, Asia	0	1	3	0	1	1	Food	1	0	Social media
55	2	3	1	4	0	2	0	1	0	0	0				0	0	1	3	3	3	3	3	3	1	3	1	1	Europe	0	0	0	0	1	0		1	1	Brochures/Flyers
37	2	3	1	0	0	4	1	1	0	0	1		Flu Vaccine		1	0	0	2	3	2	1	3	1	3	2	2	1	Europe	0	0	0	1	1	1	Medications and Vaccines	0	1	Social media
33	2	3	3	8	11	1	0	1	0	0	0				3	0	0	3	3	3	3	3	1	3	3	1	1	Europe	0	0	0	0	0	0		0	0	SMS
31	2	2	1	4	0	1	0	1	0	1	0				3	0	0	1	1	3	2	3	3	1	3	2	1	Europe	0	0	0	0	1	0		0	0	SMS
27	2	3	2	2	0	1	0	1	0	0	1		HPV		2	0	0	3	1	2	2	2	2	1	1	2	1	Africa	0	1	2	1	1	0		1	1	Social media
27	2	4	2	8	3	1	0	1	0	0	1	Workplace Requirement	Meningococcal	Meningococcal	0	0	1	1	1	2	2	2	2	1	1	2	1	Europe, Gulf	0	0	0	1	1	1	Water	1	1	Social media
28	2	4	2	2	0	2	0	1	0	1	1		Flu Vaccine	Flu	4	0	0	3	3	1	2	1	1	1	1	2	1	Europe	0	0	0	0	0	0		1	1	Social media
33	1	3	1	1	0	1	0	1	0	1	0				3	0	0	3	1	2	2	2	2	1	1	3	1	Europe	0	0	0	0	0	0		0	0	Social media
27	2	3	2	1	0	2	1	1	0	0	1		Flu Vaccine	Flu	0	0	0	1	1	2	2	2	2	1	1	3	1	Unspecified	0	1	2	1	1	1	Food	1	1	Social media
23	2	4	2	14	6	1	0	1	0	0	0			Pneumococcal, Td	0	0	1	1	1	2	2	2	2	1	1	2	1	Unspecified	0	1	3	0	1	1		1	1	Social media
39	2	4	2	8	11	2	1	1	0	0	0				4	0	0	3	3	3	3	3	3	3	3	3	1	Europe	0	0	0	1	1	0		1	0	Billboards
32	2	2	2	13	0	1	0	1	0	0	0			Pneumococcal	0	0	0	1	1	2	2	2	2	1	1	2	1	Gulf	0	1	3	1	1	1	Insect Bites	1	1	Social media
30	2	4	2	8	16	2	0	1	0	0	0			Flu, Td	0	0	0	1	1	2	2	2	2	1	1	2	1	Unspecified	0	0	0	1	1	0		1	1	Social media
49	2	3	2	10	0	2	1	1	0	0	0				3	0	0	3	3	1	2	1	1	3	3	1	1	North America, Europe	0	0	0	1	1	1	Allergies	0	1	Social media
24	1	3	1	2	0	1	0	1	0	1	0			Flu	4	0	0	1	3	1	3	3	1	1	1	3	0			1	3	0	0	0		0	1	Social media
27	1	4	1	1	0	1	0	1	1	1	1	Family Doctor	Flu Vaccine	Flu	1	0	0	3	3	3	3	3	1	3	3	3	1	Asia	0	0	0	1	1	1	Medications and Vaccines	1	1	Social media
26	1	3	1	16	0	1	0	1	1	1	0				3	0	0	3	3	3	1	3	1	3	3	1	1	Unspecified	0	0	0	0	1	0		0	1	Social media
32	2	3	1	2	0	1	0	1	0	0	0				0	0	0	3	1	2	1	1	2	1	1	3	0			0	0	1	1	1	Food, Water	1	1	Social media
37	2	3	1	16	0	2	1	1	0	0	0			Flu	0	0	1	3	2	1	3	1	1	1	1	3	1	Europe, Asia, Africa	1	1	3	1	1	1	Food	1	1	Social media
26	2	2	1	2	0	1	0	1	0	0	1	OB-GYN	HPV	HPV	0	0	0	1	1	2	2	2	2	1	1	2	1	Europe	0	0	0	0	0	0		0	0	Social media
29	1	3	1	16	0	1	0	1	0	1	0				4	0	0	1	3	3	3	2	2	1	1	3	1	Europe	0	0	0	0	1	0		0	1	Social media
36	2	3	4	2	0	2	1	1	0	0	0				4	0	0	3	1	2	2	2	2	1	1	3	1	Europe, Gulf	0	0	0	0	1	1	Food, Water	0	1	Brochures/Flyers
30	1	4	4	1	0	1	0	1	0	1	0			Pneumococcal, Td	4	0	0	1	1	2	2	3	3	1	1	2	1	Unspecified	0	0	0	0	0	0		1	1	Social media
26	2	3	4	7	0	1	0	1	0	0	0			Flu	4	0	0	1	1	3	3	2	3	1	2	3	1	Gulf	0	0	0	0	0	1	Food	0	1	Billboards
26	1	3	4	13	0	1	0	1	0	0	0				4	0	1	1	1	3	3	2	2	1	1	2	1	Europe	0	0	0	1	1	0		0	0	Social media
35	2	3	4	2	0	2	1	1	0	0	0				4	0	0	1	1	3	2	2	2	1	1	2	1	North America, Europe, Asia	0	0	0	0	1	0		1	1	Social media
32	2	3	2	8	15	2	1	1	0	0	0				3	0	0	3	3	2	2	1	1	3	3	1	0			0	0	1	1	0		1	1	Social media
29	1	4	2	1	0	1	0	1	0	1	0				4	0	0	1	1	3	3	2	1	1	1	2	0			0	0	0	1	1		0	0	Billboards
26	1	3	1	11	0	1	0	1	0	1	0				4	0	0	3	3	3	3	3	1	3	3	1	1	Unspecified	0	0	0	0	1	1	Medications and Vaccines	0	0	Social media
31	1	4	2	1	0	2	0	1	0	1	0				4	0	0	1	1	3	3	2	1	3	1	2	1	Europe	0	0	0	1	1	1	Food	0	1	Social media
30	1	3	1	2	0	1	0	1	0	0	0				4	0	0	1	1	1	2	1	1	1	3	1	1	North America, Europe	0	0	0	0	0	0		0	1	Social media
28	1	4	4	1	0	1	0	1	0	0	0				0	0	1	3	1	3	2	2	3	2	2	1	0			1	3	0	0	0		1	1	Social media
23	1	2	1	0	0	1	0	2	0	0	0				3	0	0	1	1	3	2	2	2	1	1	2	1	Asia	1	1	1	0	0	0		1	1	Social media
30	2	3	1	1	0	1	0	1	0	0	1	OB-GYN	HPV		3	0	0	2	1	2	1	2	1	1	2	1	1	Europe	0	1	1	1	1	0		1	1	Airlines, Airports, Travel Agencies
27	1	4	5	1	0	2	0	1	0	0	0				3	0	0	1	1	3	2	2	2	1	1	2	1	Gulf	0	1	2	0	0	1	Hand Hygiene	0	0	Social media
30	1	3	2	2	0	1	0	1	0	0	1			Flu, Td	0	0	0	1	3	3	2	3	3	2	3	1	1	Europe, Asia, Gulf	0	1	2	0	0	1	Food, Water	1	1	Social media
29	2	3	2	1	0	1	0	2	0	0	0				3	0	0	1	1	3	3	3	1	1	1	3	1	North America	0	1	3	1	1	1	Medications and Vaccines	0	1	Social media
29	1	3	1	16	0	1	0	1	0	1	0				3	0	0	1	1	2	2	3	3	3	1	2	1	Europe	0	0	0	0	0	1	Insect Bites	1	1	SMS
30	1	3	2	1	0	1	0	1	0	0	0				4	0	0	3	3	1	3	2	1	3	3	2	1	North America, Asia	0	1	3	0	1	0		0	1	Social media
28	1	4	5	1	0	2	0	1	0	0	0				3	0	0	3	1	2	2	3	3	1	1	1	1	Europe	0	0	0	0	0	1	Food	1	0	Social media
28	2	4	4	1	0	2	1	1	0	1	1		Flu Vaccine	Flu	0	1	0	3	1	2	2	2	3	1	1	1	1	Europe	1	1	1	0	1	1	Food, Water	0	1	Social media
28	1	4	2	1	0	1	0	1	0	0	1	Family Doctor	Flu Vaccine		4	0	0	3	1	3	3	2	3	3	2	1	0			0	0	0	0	1	Food, Water, Medications	0	0	Social media
24	1	3	1	8	16	1	0	1	0	0	0			Flu, Pneumococcal	0	1	1	1	1	1	1	1	1	1	1	3	0			1	1	0	1	0		1	1	Social media
32	1	4	2	1	0	1	0	1	0	1	0				3	1	1	1	1	2	2	2	1	1	1	2	1	Europe	0	1	1	0	0	0		0	1	Social media
31	1	4	1	4	0	2	0	1	1	0	1		Flu Vaccine	Flu	0	0	0	3	2	3	2	3	2	1	3	2	1	Europe	0	0	0	0	1	1	Food	0	1	Social media
31	1	4	2	1	0	1	0	1	0	0	0			Flu, Pneumococcal, Td	0	0	0	1	1	3	2	2	3	1	1	2	0			1	3	0	1	1	Food, Water	1	1	Social media
54	2	4	1	11	0	2	1	1	0	0	0				0	0	0	1	3	3	2	2	1	1	1	3	1	Europe	1	1	3	1	1	1		0	1	Social media
25	1	4	1	8	3	1	0	1	0	0	1	Family Doctor		Flu	4	0	1	1	1	1	2	2	2	1	1	2	0			1	3	0	0	1	Water	1	1	Social media
26	2	4	1	8	3	1	0	1	0	0	1		Flu Vaccine	Flu	0	0	1	1	1	2	2	2	2	1	1	2	1	Europe	0	0	0	0	1	1	Water	1	1	Billboards
30	2	4	1	1	0	2	0	1	0	1	0				3	0	0	1	3	3	3	3	1	1	1	3	1	Asia	1	0	0	0	1	1		1	1	Social media
25	2	4	1	8	3	1	0	1	0	0	1	Treating Physician	HPV	Flu, Td	0	0	1	1	1	2	2	2	2	1	1	2	0			1	3	0	1	1	Food, Water	1	1	Social media
26	1	3	2	8	3	1	0	1	0	1	1	Pediatrician		Flu, Pneumococcal, Td	0	0	1	1	1	2	2	2	2	1	1	2	1	Europe	0	1	3	0	1	1		1	1	Social media
27	1	3	2	2	0	1	0	1	0	0	0				3	0	0	1	3	3	2	3	1	1	3	1	1	Europe	0	1	3	0	0	1	Water	0	1	Social media
54	2	3	1	1	0	2	1	1	0	1	0			Flu	0	0	0	1	1	2	2	2	2	1	1	2	1	Europe	0	0	0	1	1	0		0	0	Social media
28	2	3	2	8	16	2	0	1	0	0	1	Family Doctor	HPV	Flu, Td	0	0	0	1	1	2	2	2	2	1	1	2	1	Europe, Asia	1	1	3	1	1	1	Insect Bites	1	1	Social media
31	1	4	1	1	0	1	0	1	0	1	0				3	0	0	1	1	3	3	3	3	1	1	3	1	Europe	0	0	0	0	0	0		0	0	Social media
27	1	3	1	16	0	1	0	1	0	1	0				3	0	0	1	1	3	2	2	2	1	1	3	1	Europe	0	0	0	1	1	0		0	1	Social media
26	1	3	2	2	0	1	0	1	0	0	0				3	0	0	1	1	3	2	3	3	1	1	3	1	Europe	0	0	0	0	1	0		0	1	Social media
23	1	4	2	8	3	1	0	1	0	0	1		Pneumococcal	Pneumococcal	0	0	1	1	1	2	2	2	2	1	1	2	0			1	2	0	1	1	Food	1	1	Social media
23	1	4	1	14	6	1	0	1	0	0	0			Pneumococcal, Td	0	0	1	1	1	2	2	2	2	1	1	2	1	Europe	0	1	1	0	1	0		1	1	Social media
24	1	4	1	8	3	1	0	1	0	0	0			Pneumococcal	0	0	1	1	1	2	2	3	1	1	1	1	1	Africa	0	0	0	0	1	1	Medications and Vaccines	1	1	Social media
55	2	4	2	4	0	2	1	1	1	0	0				3	0	0	3	1	3	2	2	2	1	1	1	1	Europe	1	1	3	1	1	1	Food, Water, Medications	1	1	Airlines, Airports, Travel Agencies
29	1	3	1	4	0	1	0	1	0	0	1	Family Doctor	Flu Vaccine	Flu, Pneumococcal, Td	0	0	0	1	1	2	2	2	2	1	1	2	1	Europe, Africa	0	0	0	1	1	0		1	1	Social media
26	2	4	1	8	16	1	0	1	0	0	1		HPV	Flu	0	0	1	1	1	1	2	2	2	1	1	1	1	Europe	0	0	0	0	0	0		1	1	Videotapes in hospital
24	2	2	1	1	0	1	0	1	1	0	0				4	0	0	1	1	3	2	3	3	1	2	2	1	Unspecified	0	0	0	1	0	0		1	1	Social media
25	1	4	1	2	0	1	0	1	0	1	0				4	0	0	1	3	3	2	2	2	1	1	3	1	Europe	0	0	0	1	1	0		0	1	Social media
24	2	3	1	2	0	1	0	1	0	0	1		HPV		4	0	1	1	1	2	2	2	3	1	3	2	1	Europe	0	0	0	0	1	1	Water	1	1	Social media
23	2	3	1	1	0	1	0	1	0	0	0				1	0	0	1	3	2	2	3	1	3	1	3	1	Unspecified	0	0	0	1	1	0		0	1	Social media
26	2	2	1	1	0	1	0	1	0	0	0			Td	0	0	0	1	3	3	2	2	3	3	3	3	1	Europe	0	0	0	0	1	1	Food	0	1	Social media
26	1	4	1	8	3	1	0	1	0	1	1	Workplace Requirement			0	0	1	1	1	2	2	2	2	1	1	2	1	Asia	0	1	3	0	1	1	Insect Bites	0	1	Social media
25	2	4	1	8	3	1	0	1	0	0	1		Flu Vaccine - Hepatitis A/B - Tetanus - Meningococcal	Flu, Td, Hepatitis A/B, meningococcal	0	0	1	1	1	2	2	2	2	1	1	2	1	Europe	0	1	3	1	1	1	Food, Water, Insect Bites	1	1	Social media
22	2	3	1	9	0	1	0	2	0	1	1		HPV		4	0	0	1	1	3	2	2	2	1	1	2	0			0	0	0	0	0		0	1	Social media
26	1	3	1	4	0	1	0	1	1	0	0				3	0	0	3	1	3	2	3	3	1	3	2	1	Europe	0	1	1	0	1	0		0	1	Social media
29	1	3	1	6	0	1	0	1	0	1	0				4	0	0	1	1	3	3	3	3	3	3	3	1	Europe	0	0	0	1	1	0		0	1	Brochures/Flyers
24	2	3	1	4	0	1	0	1	0	1	1		Tetanus	Td	0	0	1	1	1	2	2	2	2	1	1	2	1	Europe	1	1	3	1	1	1	Food	0	1	Social media
20	1	2	1	8	16	1	0	1	0	1	0			Flu, Pneumococcal, Td	0	0	1	1	1	3	2	3	2	1	1	2	0			1	2	1	1	1	Water	1	1	Social media
20	1	2	1	8	16	1	0	1	0	1	0			Flu, Pneumococcal, Td	0	0	1	1	1	3	2	3	2	1	1	2	0			1	2	1	1	1	Water	1	1	Social media
23	1	3	2	1	0	1	0	1	0	0	0				4	0	0	3	1	2	2	2	2	1	1	3	1	Gulf	0	0	0	0	0	0		0	0	Social media
32	1	2	1	1	0	1	0	1	0	1	1	Family Doctor	Flu Vaccine - Hepatitis B - Tetanus	Flu, Td, Hepatitis A	0	0	0	1	1	2	2	3	3	1	1	2	1	Europe	0	0	0	0	1	0		1	1	Social media
23	2	3	1	4	0	1	0	1	0	1	1	Family Doctor		HPV	0	0	0	1	1	2	2	2	2	1	1	1	1	Europe	0	0	0	0	1	1	Food, Water, Medications	1	1	Social media
25	1	2	2	1	0	1	0	1	0	0	1		Flu Vaccine	Flu	0	0	0	2	2	3	2	3	1	3	2	1	0			1	3	0	1	1	Food	1	1	Social media
23	2	3	2	1	0	1	0	1	0	0	0				3	0	0	1	1	2	2	2	2	1	1	2	1	Africa	0	0	0	0	1	0		0	1	Social media
25	2	4	2	7	0	1	0	1	0	0	0				4	0	0	3	3	3	3	3	3	3	2	3	1	Europe, Asia	0	0	0	1	1	1	Insect Bites	0	1	Social media
22	2	4	2	4	0	1	0	1	0	0	0				4	0	0	1	1	2	2	2	2	1	1	2	0			1	3	1	1	1	Food	1	1	Social media
25	2	3	2	8	16	1	0	1	0	1	0				3	0	0	3	1	2	2	2	2	1	1	2	1	Europe	0	0	0	1	1	0		0	1	Social media
21	1	3	2	8	11	1	0	1	0	0	0				3	0	0	1	1	2	2	1	2	1	1	2	0			0	0	0	1	1	Food, Water, Insect Bites	0	0	Social media
23	2	2	2	1	0	1	0	1	0	1	1	Health Authorities	Hepatitis A - Typhoid		3	0	0	1	2	3	2	3	1	1	1	3	1	Asia	1	1	2	1	1	1	Insect Bites	1	1	Social media
30	1	3	2	2	0	1	0	1	0	1	1	Pharmacist	Flu Vaccine	Flu	0	0	0	3	1	2	2	2	2	1	1	3	1	Europe	0	1	3	0	1	1	Medications and Vaccines	1	1	SMS
28	1	3	2	2	0	1	0	1	0	1	0				4	0	0	1	1	1	2	2	2	1	1	1	0			0	0	0	0	1	Water	0	0	Social media
40	2	4	2	2	0	2	1	1	0	0	1	Pediatrician		Flu	0	0	0	1	1	3	2	3	2	1	1	2	1	Europe	0	0	0	1	1	1	Water	1	1	Social media
29	1	3	2	7	0	1	0	1	0	1	0				4	0	0	1	1	2	2	2	1	1	1	3	1	Europe	0	0	0	1	1	1	Allergies	0	1	Social media
29	1	3	2	11	0	1	0	1	1	1	1	Treating Physician		Flu	0	0	0	2	2	1	3	1	1	2	2	3	1	Europe	0	1	2	0	1	0		0	1	Social media
31	1	4	2	2	0	1	0	1	0	0	0				4	0	0	1	1	3	1	2	2	3	3	1	1	Gulf, Africa	0	0	0	0	1	0		1	1	Social media
27	2	4	2	8	3	1	0	1	0	0	1		Flu Vaccine - HPV	Flu, Pneumococcal, Td, Hepatitis B	0	0	1	1	1	2	2	2	1	1	1	2	1	Europe	1	1	3	0	1	1	Food, Water	1	1	Brochures/Flyers
60	2	3	2	16	0	2	1	1	0	1	1	Pediatrician	MMR		4	0	0	1	1	1	2	3	1	1	1	3	1	Europe	0	0	0	1	1	1	Medications and Vaccines	0	1	Social media
39	1	2	1	2	0	3	0	1	0	0	1	Travel Clinic	Yellow fever		3	0	0	3	1	3	2	3	2	1	1	3	1	Unspecified	0	0	0	0	1	0		0	1	Social media
25	1	3	1	11	0	1	0	2	0	0	0				3	0	0	3	1	2	2	3	2	1	3	1	1	Europe, Africa	0	0	0	0	0	0		1	1	Social media
29	2	3	2	8	14	1	0	1	0	1	1	Treating Physician	HPV - Meningococcal		2	0	1	1	1	2	2	2	3	1	1	2	1	Gulf, Australia	0	1	3	0	1	1	Insect Bites	1	1	Social media
22	2	2	2	14	6	1	0	1	0	0	1		HPV	Hepatitis B, Meningococcal	0	0	1	1	1	2	2	2	2	1	1	2	0			1	2	1	1	1	Food, Water	1	1	Social media
26	2	3	2	1	0	1	0	1	0	0	0				4	0	0	3	1	3	2	2	2	3	3	1	1	Europe	0	0	0	0	1	0		0	1	Videotapes in hospital
30	2	3	2	13	0	1	0	1	0	1	0			Flu	0	0	0	1	1	3	2	2	3	1	1	3	0			0	0	1	1	0		0	1	Social media
27	1	3	2	16	0	1	0	1	0	1	0				3	0	0	1	1	3	3	3	1	1	1	1	1	Europe	0	0	0	1	1	1	Water	1	1	Social media
29	2	4	2	8	14	2	0	1	0	0	1	Travel Clinic	Yellow fever	Pneumococcal, Td	4	0	1	1	1	1	2	3	3	1	1	2	1	Gulf, Africa	0	0	0	0	1	1	Food, Water	1	1	Social media
27	1	2	2	1	0	1	0	1	0	0	1	Treating Physician			3	0	0	1	1	2	2	3	2	1	1	2	1	Europe	0	0	0	1	1	1	Food, Water	1	1	Social media
34	2	3	2	8	5	2	1	1	0	1	1	OB-GYN	HPV	HPV	0	0	0	1	1	3	2	3	1	1	1	2	1	Europe	0	0	0	0	1	0		1	1	Social media
34	2	3	2	1	0	2	1	1	0	1	1	Treating Physician	Hepatitis B	Flu	0	0	0	1	3	3	2	3	1	3	3	1	1	Gulf	1	1	2	1	1	1	Insect Bites	0	1	Billboards
33	1	4	2	2	0	1	0	1	0	0	0				3	0	0	3	1	3	2	2	2	1	3	1	1	Unspecified	0	0	0	0	1	1	Water	0	1	SMS
29	1	4	2	8	14	1	0	1	0	1	1	Health Authorities	Rabies		4	0	0	1	1	3	2	3	3	3	3	2	0			1	1	0	0	0		0	1	Social media
37	2	3	1	2	0	2	0	1	1	0	0				3	0	0	3	3	3	1	3	1	1	1	1	1	North America, Europe, Asia	0	0	0	0	0	1	Water	1	1	Social media
34	2	3	2	8	8	2	1	1	0	0	0				4	0	0	1	1	3	2	2	1	1	1	2	1	Europe	0	0	0	1	1	1	Insect Bites	0	1	Social media
66	2	1	1	0	0	2	1	1	0	0	1	Travel Clinic	Meningococcal	Flu, Pneumococcal, Td	0	0	0	3	1	3	1	3	1	3	1	3	1	Europe	0	0	0	1	1	1	Travel Insurance	0	1	Social media
48	1	1	1	0	0	2	1	1	0	0	1	Self	Hepatitis A/B - Tetanus - Polio - Meningococcal - Pneumococcal	Flu, Pneumococcal, Td, Yellow fever	0	0	0	1	1	2	3	1	2	1	1	1	1	Europe	0	1	1	1	1	1	Water	0	1	TV ads
28	2	2	1	8	8	2	1	1	0	0	0				1	0	0	3	1	2	1	2	3	2	2	1	0			1	3	1	1	1	Travel Insurance	1	1	Airlines, Airports, Travel Agencies
38	2	3	2	4	0	2	1	2	0	0	1	Pharmacist	Flu Vaccine	Flu	0	0	0	1	1	3	2	2	1	1	1	2	1	Europe	0	0	0	1	1	1		0	0	Social media
30	1	2	1	8	8	1	0	1	1	1	1	Workplace Requirement	Flu Vaccine	Flu	0	0	1	3	1	2	2	2	2	3	1	2	0			1	3	0	1	1	Food, Water	0	1	Social media
50	1	2	1	2	0	2	1	1	0	0	1	Health Authorities	BCG		0	0	0	3	1	2	2	2	2	1	1	1	1	North America, Gulf	0	1	3	0	1	1	Food	0	1	Social media
36	2	2	1	0	0	2	1	1	0	1	1	OB-GYN	Yellow Fever - Hepatitis A - MMR	Flu	0	0	0	1	1	2	2	2	1	1	1	2	0			0	0	1	1	1	Food, Water, Insect Bites	1	1	Social media
33	2	3	1	0	0	2	1	2	0	0	1	Self	Flu Vaccine - Tetanus	Flu, Td	0	0	0	1	3	3	1	2	2	1	1	2	1	Europe	0	1	1	1	1	1	Insect Bites	1	1	Social media
33	2	3	1	8	11	2	1	1	0	0	1	OB-GYN		Flu, Pneumococcal, HPV	0	0	0	1	3	1	2	3	1	3	3	3	0			1	3	1	1	1	Water	1	1	Social media
36	2	3	1	2	0	2	1	1	0	0	1	OB-GYN	Flu Vaccine	Flu, HPV	0	0	0	1	3	3	1	2	1	1	1	1	1	Europe	1	1	3	0	1	1	Water	1	1	Doctor Recommendations
46	2	3	2	2	0	2	1	1	0	0	0				4	0	0	3	2	2	3	2	1	2	3	3	0			0	0	1	0	1	Food	1	1	Social media
53	2	4	2	4	0	2	1	1	0	0	1		Toxoplasma	Flu	0	0	1	3	2	3	2	2	3	2	2	2	1	Gulf	0	0	0	1	1	1		1	0	SMS
39	2	3	1	2	0	1	0	1	0	0	0				3	0	0	1	1	3	2	3	1	1	1	3	1	Europe	0	1	3	0	1	1	Insect Bites	1	1	SMS
60	2	2	2	8	8	2	1	1	0	1	1	Workplace Requirement	Flu Vaccine	Flu	0	0	1	1	3	3	2	2	2	1	1	1	0			1	1	1	1	1	Water	1	1	Videotapes in hospital
27	2	1	4	4	0	2	0	1	0	0	0				3	0	1	1	1	1	2	3	2	1	1	1	0			1	2	1	1	0		0	0	SMS
26	2	4	2	8	5	1	0	1	0	0	0			Flu, Pneumococcal, Td	0	0	0	1	1	2	2	2	1	3	1	2	0			1	1	1	1	1	Water	1	1	Social media
68	2	2	1	0	0	2	1	1	0	0	1	Family Doctor		Td, Hepatitis	0	0	0	2	1	1	2	1	2	1	1	1	1	Europe	0	0	0	0	1	0		1	1	Doctor Recommendations
50	2	2	3	0	0	3	1	2	0	1	0				4	0	0	3	1	2	1	2	2	3	1	1	1	South America	0	1	2	1	1	0		0	1	Doctor Recommendations
18	2	2	3	14	0	1	0	1	0	0	1	Awareness Campaign	Flu Vaccine	Flu	0	0	0	1	1	2	3	2	2	1	1	3	0			1	2	1	1	0		0	1	SMS
30	2	3	1	4	0	1	0	1	0	1	0			Flu	0	0	0	1	1	3	2	2	1	1	1	2	0			1	2	0	1	1	Insect Bites	0	0	Social media
55	2	3	2	11	0	2	1	1	0	0	0				3	0	0	2	1	3	1	2	1	3	1	3	1	Europe	0	0	0	0	0	0		0	0	Billboards
57	1	2	1	16	0	2	1	1	1	1	1	Family Doctor	Flu Vaccine	Flu	3	0	0	1	1	1	2	2	1	1	1	1	1	Middle East	0	0	0	1	1	1		0	0	Social media
27	1	3	1	2	0	1	0	1	0	1	1			Flu	0	0	0	3	3	3	3	1	1	3	1	3	1	Europe	0	0	0	0	0	0		0	0	Social media
63	1	1	3	16	0	2	1	1	1	1	0				3	0	0	1	1	3	1	2	3	1	1	2	0			1	3	1	1	0		0	0	SMS
58	2	2	2	2	0	3	0	1	1	0	1	Family Doctor		Flu, Td, Hepatitis A	0	0	0	1	1	1	2	3	3	1	1	3	1	Asia	0	1	2	0	1	1	Water	0	1	Social media
49	1	2	3	8	7	2	1	1	0	1	1	Treating Physician		Flu, Td, Hepatitis A/B, meningococcal	0	0	1	1	1	2	2	2	2	1	1	2	1	Europe	1	1	2	1	1	1	Food	1	1	Brochures/Flyers
58	1	1	5	2	0	2	1	1	0	1	0				3	0	0	1	1	3	1	3	2	1	1	3	0			0	0	1	1	0		0	0	SMS
45	1	3	2	12	0	2	1	1	0	1	0			Flu	0	0	0	1	1	3	2	2	3	1	1	3	0			1	2	0	0	0		0	0	Social media
30	2	3	1	1	0	1	0	1	0	0	0				3	0	0	3	3	3	3	3	3	3	3	2	1	Europe	0	0	0	0	0	0		0	0	Social media
37	1	2	5	16	0	1	0	1	0	1	0			Flu	0	0	0	1	1	2	1	3	3	1	1	2	1	Europe	0	1	2	0	1	0		1	1	SMS
55	1	4	3	8	9	2	1	1	2	1	1	Self		Flu, Td, Hepatitis A/B, meningococcal	0	0	1	1	1	2	2	2	2	1	1	2	1	North America	0	1	3	1	1	1	Water	1	1	Social media
62	2	1	1	0	0	2	1	1	1	0	1	Treating Physician		Flu	0	0	0	1	1	3	3	2	2	1	1	3	0			0	0	1	1	1	Water	1	1	Social media
28	1	2	1	4	0	1	0	1	0	1	1	Family Doctor		Flu	0	0	0	1	2	2	2	2	2	1	1	3	0			1	2	1	1	0		1	1	Social media
71	2	1	1	0	0	4	1	1	2	0	1	Treating Physician		Flu, Pneumococcal, Td	0	0	0	1	1	3	1	2	2	1	1	2	1	Gulf	0	1	2	1	1	0		0	1	SMS
33	1	3	1	2	0	2	1	1	0	1	0				3	0	0	3	1	3	2	2	1	1	1	3	1	Europe	0	0	0	0	0	0		0	1	Social media
24	2	4	1	8	3	1	0	1	0	1	1	Awareness Campaign		Flu, Pneumococcal, Td	4	0	1	1	1	2	2	2	2	1	1	2	1	North America	0	1	1	0	0	0		1	1	Social media
25	2	4	1	8	3	1	0	1	0	1	1	Family Doctor	Flu Vaccine	Flu, Td, HPV	0	0	1	2	1	2	2	2	2	1	1	2	0			1	3	0	0	1	Food	1	1	Social media
31	2	3	2	8	5	1	0	1	0	0	1			Flu	3	0	0	3	2	1	3	1	1	1	1	1	1	Europe	0	0	0	1	1	1	Food	0	0	Videotapes in hospital
29	2	3	1	1	0	1	0	1	0	0	1	Family Doctor		HPV	0	0	0	1	3	2	2	2	2	1	1	1	1	Europe	0	0	0	1	1	1	Insect Bites	1	1	Airlines, Airports, Travel Agencies
48	2	2	1	4	0	2	1	1	0	0	0				3	0	0	1	1	2	1	3	2	1	1	1	1	Europe	0	1	1	1	1	1	Water	0	1	TV ads
41	1	2	1	12	0	2	1	1	0	1	0			Td	4	0	0	3	2	2	1	2	2	1	1	1	1	Africa	1	1	1	1	1	1	Insect Bites	1	1	Billboards
73	2	1	2	0	0	2	1	1	0	0	1	Pharmacist			3	0	0	1	1	3	2	1	2	1	1	3	0			0	0	1	1	0		1	1	Social media
68	2	2	2	0	0	4	1	1	1	1	1	Family Doctor		Flu, Pneumococcal	0	0	0	1	1	3	2	2	3	1	1	2	0			1	2	1	1	1	Water	0	1	SMS
55	1	2	1	1	0	2	1	1	1	1	1	Treating Physician		Flu	0	0	0	1	2	2	2	3	2	1	1	1	1	Asia	0	1	2	1	1	1	Water	1	1	Social media
32	1	3	2	2	0	1	0	1	1	0	1	Awareness Campaign		Flu	0	0	0	1	3	2	2	2	2	1	1	3	1	Europe	0	1	2	1	1	1	Food	1	1	Social media
51	2	1	5	0	0	2	1	1	0	1	1	Family Doctor		Flu	0	0	0	1	1	3	2	2	3	1	1	3	0			1	2	1	1	1	Food	0	0	Social media
33	2	3	1	4	0	2	1	1	1	0	1		Flu Vaccine - Tetanus	Flu, Td	0	0	1	1	1	2	2	2	2	1	1	2	1	Africa	0	1	1	1	1	1	Insect Bites	0	0	Brochures/Flyers
31	2	4	1	2	0	2	0	1	0	0	0				3	0	0	3	3	1	3	3	1	3	3	3	1	North America, Gulf	0	1	1	1	1	1	Water	0	1	Social media
23	1	3	1	14	6	1	0	1	0	0	1	Workplace Requirement	Meningococcal	Flu, Pneumococcal, Td	0	0	1	2	2	3	2	2	2	1	1	2	1	Europe	0	1	2	0	1	1	Food, Water	1	1	Social media
23	2	3	2	14	6	1	0	1	0	0	1	OB-GYN	HPV	Flu	0	0	1	1	1	2	2	2	3	1	1	2	1	Gulf	0	1	3	0	0	0		1	1	Social media
23	1	3	2	14	6	1	0	1	0	0	1	Family Doctor	Flu Vaccine	Flu	0	0	1	1	1	2	2	2	2	1	1	2	1	Europe	0	0	0	0	1	0		1	1	Social media
24	2	3	1	14	0	1	0	1	0	0	0			Flu, Pneumococcal, Td	0	0	1	1	1	3	2	2	3	1	1	2	0			1	3	0	1	1	Water	0	0	Social media
31	2	4	1	2	0	2	0	1	0	0	0				3	0	0	3	3	1	3	3	1	3	3	3	1	North America, Gulf	0	1	1	1	1	1	Water	0	1	Social media
45	2	3	1	5	0	2	1	1	0	0	0				3	0	0	1	1	3	3	2	1	1	1	1	0			1	1	0	0	0		0	0	Social media
22	2	3	5	14	6	1	0	1	0	0	1	Workplace Requirement	Hepatitis A/B - Tetanus - Meningococcal		0	0	1	1	1	2	2	2	2	1	1	2	0			1	2	0	1	0		0	1	Social media
22	1	3	4	14	6	1	0	1	0	0	1	Workplace Requirement		Flu	0	0	1	1	1	2	2	2	2	1	1	2	1	North America	0	0	0	0	1	0		1	1	Social media
27	2	3	2	8	2	1	0	1	0	0	1	Workplace Requirement	Flu Vaccine	Flu, Td	1	0	1	1	3	2	2	3	1	1	3	2	1	Europe	0	1	3	0	1	1	Food, Water, Insect Bites	1	1	Brochures/Flyers
22	1	3	1	14	0	1	0	1	0	1	0			Td, Meningococcal and varicella	0	0	1	2	1	2	2	2	2	2	3	1	0			0	0	0	1	0		1	1	Billboards
22	1	3	1	14	0	1	0	1	0	1	0			Td, Meningococcal and varicella	0	0	1	2	1	2	2	2	2	2	3	1	0			0	0	0	1	0		1	1	Billboards
30	1	4	2	8	3	1	0	1	0	0	1		Flu Vaccine - Hepatitis A - HPV	Flu, Td	0	0	1	1	1	2	2	2	2	1	1	3	1	Europe	0	1	3	0	1	1	Infectious Diseases	1	1	Billboards
24	2	3	1	8	9	1	0	2	0	0	0			Flu, Pneumococcal, Td	0	0	1	1	1	3	2	1	2	1	1	2	1	Europe	0	1	3	1	1	0		1	1	Social media
24	2	4	2	14	6	1	0	1	0	0	1		Flu Vaccine - HPV - Meningococcal	Flu, Pneumococcal, Td	0	0	1	1	1	2	2	2	1	1	1	2	0			1	3	1	1	1		1	1	Videotapes in hospital
26	1	4	1	12	0	1	0	1	0	1	0			Flu, Pneumococcal, Td	0	1	1	1	1	2	2	2	2	1	1	2	1	Europe	0	0	0	0	0	0		1	1	Social media
27	2	3	2	8	5	2	0	1	0	0	1	OB-GYN	Flu Vaccine	Flu, Pneumococcal, Td	0	0	0	1	1	3	2	2	1	1	1	2	1	Europe	0	1	3	0	1	0		0	1	Billboards
27	1	3	2	1	0	1	0	1	0	0	0				4	0	0	1	1	1	2	2	1	1	3	1	1	Europe	0	0	0	0	0	0		0	0	Social media
31	2	3	5	1	0	1	0	1	0	1	0			Flu	4	0	0	3	1	3	1	3	3	3	3	3	1	Europe	0	0	0	1	1	1	Insect Bites	1	0	Social media
31	2	3	5	1	0	1	0	1	0	1	0			Flu	4	0	0	3	1	3	1	3	3	3	3	3	1	Europe, Gulf	0	0	0	1	1	1	Insect Bites	1	0	Social media
26	2	4	1	8	3	1	0	1	0	0	1	Family Doctor	Flu Vaccine	Flu	0	0	0	1	1	2	2	2	2	1	1	2	1	Europe, Asia	1	1	3	1	0	0		1	1	Social media
28	2	4	2	8	9	1	0	1	1	0	1	Treating Physician		Pneumococcal, Td	0	0	0	1	1	2	2	2	2	1	1	2	1	Europe	0	1	3	1	1	1	Medications and Vaccines	1	1	Social media
28	2	3	2	5	0	2	1	1	0	0	0			Flu	4	0	0	3	1	2	2	1	3	3	3	1	0			0	0	0	1	0		0	1	Social media
23	1	4	5	14	6	1	0	1	0	0	1	Workplace Requirement		Pneumococcal, Td	4	0	1	1	1	2	2	2	2	1	1	2	0			1	2	0	1	1	Food	1	1	Social media
29	2	3	2	1	0	1	0	1	0	0	1	OB-GYN	HPV	HPV	0	0	0	1	3	3	2	3	1	3	3	1	1	Unspecified	0	1	2	1	1	1		1	1	SMS
28	1	4	1	8	3	1	0	1	0	1	1	Workplace Requirement	Flu Vaccine	Flu	0	0	1	1	1	2	2	2	3	1	1	2	1	Europe	0	0	0	0	1	0		1	1	Social media
24	2	3	5	8	16	1	0	1	0	1	0				4	0	0	1	1	3	2	2	1	1	1	3	1	Europe	0	0	0	1	1	0		0	1	Social media
27	2	4	2	8	9	1	0	1	0	0	0			Flu, Pneumococcal	0	0	0	1	1	2	2	2	2	1	1	2	1	North America	0	0	0	1	1	1	Food, Water	1	1	Social media
29	1	4	1	8	3	1	0	1	0	0	0			Flu, Td	0	0	1	1	1	2	2	2	2	1	1	2	1	North America	0	1	2	1	1	0		1	1	Social media
35	2	4	1	8	7	2	0	1	0	0	1		Flu Vaccine	Flu	0	0	1	3	3	3	3	3	3	3	2	1	1	Gulf	0	0	0	0	1	0		1	1	Social media
28	1	3	2	1	0	1	0	1	0	1	0				3	0	0	1	3	3	3	3	3	1	1	3	1	Europe, Gulf	0	0	0	0	1	1	Medications and Vaccines	1	1	Social media
27	2	3	2	2	0	1	0	1	0	1	0				1	0	0	3	1	2	3	3	1	3	3	3	1	Europe, Gulf	0	0	0	1	1	0		0	0	Social media
29	1	4	2	11	0	1	0	1	0	0	0				3	0	0	3	3	3	3	3	3	1	1	3	1	Gulf	0	0	0	0	1	1	Food	0	1	Social media
42	1	3	2	1	0	2	1	1	1	1	0				4	0	0	3	3	3	3	3	3	3	3	3	1	Europe	0	1	3	0	1	1	Insect Bites	0	1	Social media
19	2	1	2	14	0	1	0	1	0	0	0				4	0	0	1	1	1	2	2	1	1	2	2	0			1	3	1	1	1	Medications and Vaccines	1	1	Social media
33	2	3	2	8	2	1	0	1	0	0	0				4	0	0	1	1	2	2	2	3	1	1	3	1	Europe, Asia	0	1	3	1	1	1	Insect Bites	0	1	Social media
27	1	3	2	2	0	2	0	1	0	1	0				4	0	0	2	2	1	1	1	1	2	2	2	1	Europe	0	1	3	1	1	0		1	1	Social media
29	2	3	2	11	0	1	0	1	0	0	1	Self	Tetanus		0	0	0	1	1	2	2	2	3	1	1	2	1	North America	0	0	0	1	1	1	Food, Water	1	1	Social media
25	2	4	1	8	3	1	0	1	0	0	1		Flu Vaccine	Flu, Td	0	0	1	1	1	3	2	3	1	1	1	2	1	North America, Europe	0	1	3	0	1	0		1	1	Social media
24	2	3	2	8	3	1	0	2	1	0	0				1	1	0	1	1	2	2	2	2	1	1	2	1	Europe	0	1	0	1	1	1	Infectious Diseases	1	1	Social media
27	2	3	2	2	0	1	0	1	0	0	0				4	0	0	1	3	3	2	3	1	1	1	3	1	Europe	0	0	0	0	1	0		1	1	Social media
30	1	3	2	1	0	1	0	1	0	1	0			Flu	0	0	0	1	1	1	3	3	3	3	3	3	0			0	0	1	1	1	Infectious Diseases	0	0	Social media
26	2	4	2	8	9	1	0	1	0	1	1	Family Doctor	Flu Vaccine - Hepatitis A - Tetanus - Meningococcal	Flu, Td	0	0	1	1	3	2	2	2	2	1	1	2	1	Europe	0	1	3	1	1	1	Insect Bites	1	1	Social media
35	1	2	1	1	0	1	0	1	0	1	0				4	0	0	3	1	3	2	3	2	1	1	3	1	Europe	0	0	0	0	1	0		1	1	Social media
54	1	4	1	8	3	2	1	1	1	1	1	Self		Flu, Pneumococcal, Hepatitis B	0	0	1	3	1	2	2	2	2	1	1	2	1	Africa	0	0	0	1	1	1	Food, Water	1	1	Social media
30	2	3	2	7	0	2	1	1	0	0	0				3	0	0	3	1	2	2	3	3	1	1	3	1	Gulf, Middle East	0	0	0	0	0	0		1	1	Social media
38	2	3	1	11	0	3	1	1	0	1	0				3	0	0	3	1	1	3	3	1	3	3	3	1	Europe	0	0	0	0	1	1	Food	1	1	Billboards
24	1	3	4	11	0	1	0	1	0	1	0			Flu	0	0	0	3	1	2	2	2	2	1	3	2	1	North America	0	0	0	1	1	0		0	1	Social media
28	2	4	1	8	3	1	0	1	0	0	1		Tetanus	Flu, Td	0	0	1	1	1	2	2	2	2	1	1	2	0			1	3	0	1	1	Water	1	1	Awareness Campaigns
30	1	3	2	8	16	1	0	1	1	1	1	Treating Physician	HiB	HIB	4	0	0	1	1	3	1	2	3	1	1	2	1	Europe	0	1	1	0	0	1	Medications and Vaccines	0	0	Social media
24	2	2	2	1	0	1	0	1	1	1	1	Pharmacist	Flu Vaccine	Flu	4	0	0	1	1	3	3	1	1	3	3	3	1	Europe	0	0	0	1	1	1	Water	0	0	Social media
23	2	2	2	1	0	1	0	1	1	0	0			Flu, Pneumococcal, Td	0	0	0	1	1	3	3	2	2	1	1	1	1	Unspecified	0	0	0	0	1	0		1	1	Social media
25	2	4	2	8	3	1	0	1	0	0	1			Flu	0	0	1	1	1	2	2	2	2	1	1	2	1	Europe, Gulf	0	1	3	0	1	1		1	1	Social media
30	2	4	2	8	3	2	1	1	0	0	1		Flu Vaccine - Tetanus	Flu, Td	0	0	1	1	1	2	2	2	2	1	1	2	1	Asia	0	1	2	1	1	0		1	1	Social media
27	2	3	1	8	7	2	0	1	0	0	1	Treating Physician	Hepatitis B	Flu	4	0	1	1	1	3	2	3	3	1	1	2	1	Gulf	0	1	2	0	1	1	Insect Bites	0	1	SMS
23	2	3	2	8	1	1	0	1	0	0	1	Workplace Requirement	Hepatitis B		4	0	1	1	1	2	2	2	2	1	1	1	0			0	0	0	0	0		0	1	Social media
52	2	1	1	0	0	2	1	1	1	0	0				3	0	0	1	3	2	2	2	2	1	1	1	1	Europe	0	1	2	1	1	1	Water	0	1	Social media
34	1	2	2	2	0	1	0	1	0	1	1	Family Doctor		Flu, Td	0	0	0	1	1	2	2	2	3	1	1	3	1	North America, Europe	0	0	0	0	1	1	Water	1	1	Social media
28	2	4	1	8	3	2	0	2	0	0	1	OB-GYN	HPV	Td	1	0	1	1	1	2	2	2	1	3	3	2	1	Europe	0	1	3	1	1	1	Insect Bites	1	1	Brochures/Flyers
25	1	3	2	2	0	1	0	1	0	1	0				3	0	0	1	1	2	2	2	2	1	1	1	1	Europe	0	0	0	0	1	1	Food	1	1	Social media
21	2	3	2	14	0	1	0	1	1	0	1	OB-GYN	HPV		2	1	0	1	1	2	2	2	2	3	1	1	0			0	0	1	1	0		1	1	SMS
22	1	2	3	4	0	1	0	1	0	0	1	Pediatrician		Flu, Td	0	0	0	1	1	2	2	2	2	1	1	2	1	Europe	0	1	3	1	1	0		1	1	Social media
36	2	3	2	10	0	1	0	1	0	0	0				4	1	0	2	3	3	3	3	1	1	3	1	1	Unspecified	1	0	0	0	1	0		1	0	Social media
23	2	3	2	2	0	1	0	1	0	1	1			Flu	3	0	0	1	1	2	2	2	2	3	1	3	1	Africa	0	1	3	0	1	1	Food	1	1	Social media
22	2	3	3	2	0	1	0	1	0	0	0			Flu, Pneumococcal	3	0	0	1	3	3	2	1	1	1	1	2	1	North America	1	0	0	0	0	0		1	1	Billboards
27	1	2	1	11	0	1	0	1	1	0	1	Treating Physician		Flu, Pneumococcal, Td	0	0	0	3	3	2	2	2	2	3	3	2	0			1	2	1	1	1	Insect Bites	1	1	Airlines, Airports, Travel Agencies
24	1	3	3	0	0	1	0	1	0	1	0			Flu	0	1	1	2	2	1	1	2	1	1	1	1	1	Africa	0	1	2	0	0	0		1	0	Videotapes in hospital
62	1	1	3	16	0	2	1	1	1	1	0				3	0	0	1	3	2	2	1	1	3	3	1	0			1	2	1	1	1	Water	0	0	Billboards
32	2	1	4	0	0	2	1	1	0	0	0				3	0	0	3	3	3	3	3	3	3	3	3	1	Europe	0	0	0	0	0	0		0	0	SMS
22	2	3	2	11	0	1	0	1	0	1	0				3	0	0	1	1	3	3	3	2	1	1	1	1	Europe	1	0	0	0	1	0		0	0	Social media
27	2	3	4	4	0	1	0	1	0	0	0				2	0	0	1	1	3	2	2	2	1	1	3	0			1	3	1	0	1	Food	1	1	Social media
37	1	1	3	2	0	2	1	1	0	1	0				3	0	0	1	3	3	2	2	2	1	1	1	0			0	0	1	1	0		0	1	Social media
85	1	1	1	2	0	4	1	1	1	1	0				3	0	0	3	1	3	2	2	1	1	1	3	1	North America, Gulf	0	1	0	0	0	0		0	0	Social media
27	2	3	2	7	0	2	0	1	0	0	1	OB-GYN	HPV	HPV	4	0	0	1	1	2	2	2	2	1	1	2	1	Europe, Gulf	0	1	3	1	1	0		0	1	Doctor Recommendations
33	2	3	1	11	0	1	1	2	0	0	1	OB-GYN	Flu Vaccine - Tetanus	Flu, Td	0	0	0	3	1	2	2	3	2	1	1	1	1	North America	0	0	0	0	0	1	Medications and Vaccines	0	1	SMS
28	1	2	2	1	0	1	0	1	0	0	1	Workplace Requirement	Flu Vaccine		3	0	0	3	1	3	2	3	2	2	2	1	1	Gulf	0	0	0	0	1	0		1	1	Social media
56	1	3	1	2	0	2	1	1	0	1	0				3	0	0	1	1	2	2	3	1	1	1	3	1	Europe	0	1	2	0	0	0		0	1	Billboards
54	2	3	1	2	0	2	1	1	0	1	0				3	0	0	1	1	3	2	2	2	1	1	2	1	Europe, Africa, Gulf	1	0	0	0	0	0		0	1	Billboards
28	1	3	1	1	0	1	0	1	0	1	1	Family Doctor		Flu, Pneumococcal, Td	0	0	0	1	1	1	2	3	1	2	2	2	0			1	3	1	1	1		1	1	Social media
23	2	3	1	14	6	1	0	1	0	1	1		Flu Vaccine	Flu, Pneumococcal, Td	0	0	1	1	1	2	2	2	2	1	1	2	1	Europe, Africa	0	1	3	0	1	0		1	1	Social media
53	2	3	2	2	0	2	1	1	0	1	1	Family Doctor			1	0	0	3	3	3	2	3	1	3	2	1	0			0	0	1	1	1	Insect Bites	1	1	Social media
28	2	4	1	8	3	1	0	2	0	0	1	Family Doctor		Flu, Td	0	0	1	1	1	3	2	3	1	1	1	2	1	Europe, Africa	0	1	0	1	1	1		1	1	Social media
27	2	4	5	8	3	2	0	1	0	0	1	Workplace Requirement	Flu Vaccine - Hepatitis A/B - Meningococcal - Tetanus	Flu, Td	4	0	1	1	1	3	2	2	2	1	1	2	1	Europe	0	1	2	1	1	0		1	1	Social media
26	1	3	4	12	0	1	0	1	0	1	0				3	0	0	2	3	3	3	3	1	3	3	3	1	Europe	0	0	0	0	0	0		0	0	Billboards
25	2	4	2	8	3	1	0	1	0	0	1	Family Doctor	Flu Vaccine - HPV	Flu, HPV	0	0	1	1	1	2	2	2	2	1	1	2	0			1	2	0	1	1	Insect Bites	1	1	Social media
26	2	4	2	8	3	1	0	1	0	0	1	Awareness Campaign	Flu Vaccine - Tetanus - HPV		0	0	1	1	1	2	2	2	2	1	1	2	0			1	3	0	1	1	Hand Hygiene	1	1	Social media
34	1	4	1	8	3	2	0	1	0	1	1	Workplace Requirement		Flu	0	0	1	1	1	2	2	2	3	1	1	2	1	Unspecified	0	1	2	0	0	0		1	1	Social media
27	1	3	2	1	0	1	0	1	0	0	0				4	0	0	3	1	3	2	3	3	1	1	3	0			0	0	0	0	0		1	1	Social media
28	1	3	2	1	0	1	0	1	0	0	1			Flu, Pneumococcal, Td	0	1	1	3	1	1	1	3	3	3	3	1	0			1	2	1	1	0		1	1	Billboards
25	2	4	1	8	16	1	0	1	0	0	1	Workplace Requirement	Flu Vaccine	Flu	0	0	1	1	1	3	3	3	3	3	3	3	1	Europe	0	1	1	0	1	0		0	0	SMS
31	2	4	5	2	0	2	1	1	0	1	1	Workplace Requirement	Flu Vaccine - Hepatitis B - Pneumococcal	Flu, Pneumococcal	0	0	1	1	1	3	1	2	2	1	1	2	1	Europe	0	1	2	1	1	1	Insect Bites	1	1	Airlines, Airports, Travel Agencies
32	1	3	2	8	16	1	0	1	0	1	0				4	0	0	3	3	2	3	2	1	1	1	3	1	Europe	0	0	0	0	0	0		0	0	Billboards
28	1	3	2	1	0	2	0	1	0	0	0				3	0	0	3	3	3	3	3	3	1	1	3	1	Gulf	0	0	0	0	0	0		0	1	Social media
29	2	3	2	1	0	1	0	1	0	1	0				4	0	0	3	3	3	3	3	1	3	3	3	1	North America, Europe	0	0	0	0	0	0		1	1	Social media
31	2	3	2	1	0	2	0	1	0	0	1	OB-GYN	Flu Vaccine	Flu	0	0	0	3	3	3	2	3	2	1	1	1	1	North America, Europe	0	0	0	0	0	0		0	1	Social media
29	1	3	1	1	0	1	0	1	0	0	0				0	0	0	3	1	3	2	3	3	3	3	3	1	Europe	0	0	0	0	1	1	Food, Water	1	1	Social media
32	2	4	1	13	0	1	0	1	0	0	0				4	0	0	3	1	3	2	3	3	1	3	3	1	Europe	0	0	0	1	1	1	Allergies	0	1	Social media
29	1	3	1	8	9	1	0	1	0	1	0			Pneumococcal, Td	0	0	0	1	1	3	2	3	1	1	1	2	0			0	0	0	1	0		1	1	Social media
31	1	4	1	1	0	1	0	1	0	0	0				4	0	0	1	3	1	3	3	1	3	3	1	1	Gulf	0	1	3	1	1	0		0	0	Social media
29	2	4	2	8	8	1	0	1	0	0	0				4	0	0	1	1	2	2	2	1	1	1	2	1	Asia	1	0	0	1	1	1	Food	1	1	Brochures/Flyers
28	2	3	2	8	9	2	0	1	0	0	1	Workplace Requirement		Flu, Td	0	0	1	1	1	2	2	2	2	1	1	2	1	Asia	0	1	3	1	1	1	Insect Bites	1	1	Social media
33	2	3	1	4	0	2	1	2	0	0	0				3	0	0	1	1	2	2	2	3	1	1	1	0			1	2	1	1	1	Food	0	1	Social media
20	1	2	3	14	0	1	0	1	0	0	1	Pediatrician		Flu	0	0	0	1	1	2	2	2	3	1	1	3	0			1	2	1	1	0		1	1	Social media
44	1	1	3	15	0	2	1	1	0	1	0				3	0	0	1	3	2	2	2	1	3	3	1	1	Europe, Gulf	0	0	0	1	1	1	Food	1	0	Billboards
20	2	2	1	14	0	1	0	1	0	0	0				0	0	1	1	1	2	2	2	2	1	1	2	1	Europe	0	1	1	1	1	1	Medications and Vaccines	1	1	Airlines, Airports, Travel Agencies
39	2	1	3	0	0	2	1	1	0	0	1	Family Doctor		Flu, Td	0	0	0	1	1	3	2	3	2	1	1	3	1	Europe	0	1	3	1	1	1	Food, Water	1	1	Social media
65	2	1	1	0	0	2	1	1	3	0	1		Flu Vaccine	Flu	0	0	0	1	1	2	2	2	2	1	1	2	0			1	2	1	1	1	Water	1	1	Social media
81	2	1	4	0	0	3	1	1	2	0	0				3	0	0	1	1	2	2	3	2	2	3	3	1	North America	0	0	0	0	0	0		0	0	Billboards
18	2	2	1	14	0	1	0	1	0	0	1	Pediatrician		Flu	0	0	0	1	1	2	2	2	2	1	1	2	1	Europe, Gulf	0	1	1	0	0	1	Food	0	0	Social media
33	2	4	3	8	3	2	0	1	0	0	1	Workplace Requirement	Hepatitis B - MMR	Flu, Pneumococcal, Td	4	0	1	1	1	2	2	2	2	1	1	2	1	Africa	0	0	0	1	1	1	Food	1	1	Awareness Campaigns
26	1	4	4	8	3	1	0	1	1	0	1	Self	Hepatitis A	Flu, Pneumococcal, Td	0	0	1	1	1	2	2	2	2	1	1	2	1	Europe, Asia	0	1	3	1	1	1	Water	1	1	Social media
26	2	3	2	11	0	1	0	1	0	1	1	Travel Clinic	Yellow Fever - Hepapitis A - HPV	Flu	0	0	0	1	1	2	2	2	2	1	1	3	1	Unspecified	0	1	2	0	1	0		1	1	Social media
28	2	3	3	2	0	1	0	1	0	1	0				4	0	1	1	3	2	2	2	2	1	1	2	0			1	3	1	1	1	Insect Bites	1	1	Awareness Campaigns
41	2	2	5	11	0	2	1	1	0	1	0				3	0	0	3	1	2	2	3	3	1	1	2	1	Middle East	0	0	0	0	0	0		0	0	Brochures/Flyers
34	1	4	2	8	3	1	0	1	0	0	1		Flu Vaccine - Tetanus	Flu, Td	0	0	1	1	1	3	2	3	3	1	1	2	0			0	0	0	1	1	Food	1	1	Social media
24	2	3	1	8	9	1	0	1	0	0	0				3	0	0	1	1	2	2	2	2	1	1	2	1	Gulf	0	1	3	1	1	1	Food, Water	1	1	Social media
26	1	3	1	8	9	1	0	1	0	1	1	Self		Flu	0	0	0	1	1	2	2	2	2	1	1	2	0			1	3	1	1	1	Food	1	1	Social media
28	1	3	1	2	0	1	0	1	0	0	0				3	0	0	1	1	2	2	2	3	1	1	2	0			0	0	0	0	0		0	0	Brochures/Flyers
44	2	3	1	6	0	2	1	1	0	1	0				3	0	0	3	1	2	3	3	3	1	1	1	0			1	1	0	0	0		0	0	SMS
47	1	1	1	16	0	1	0	1	0	1	0				3	0	0	1	1	1	2	2	1	1	1	3	1	Europe	0	0	0	0	0	0		0	0	Social media
33	1	3	1	1	0	1	0	1	0	0	1	Family Doctor			4	0	0	1	1	2	2	2	1	3	1	3	1	North America	0	0	0	0	1	0		1	1	Social media
30	1	3	2	1	0	1	0	1	0	0	0				4	0	0	1	1	1	2	3	3	1	1	1	0			0	0	0	0	0		1	1	Social media
23	2	2	1	10	0	1	0	1	0	0	0				4	0	0	1	1	1	2	3	2	1	1	3	0			1	1	0	0	0		0	0	Social media
19	2	2	2	7	0	1	0	1	0	0	0				4	1	0	1	1	3	2	3	3	1	1	1	1	North America, Gulf	0	1	2	1	1	1		1	1	Social media
29	2	3	2	5	0	2	0	1	0	0	1	Family Doctor	Hepatitis A/B - Yellow Fever		3	0	0	2	3	3	3	3	1	3	1	2	1	Europe	0	0	0	1	1	1	Food, Water	1	1	Social media
26	2	3	2	8	15	1	0	1	0	0	0			Flu, Pneumococcal, Td	0	0	1	1	1	2	2	2	2	1	1	2	1	Europe, Gulf	0	1	3	1	1	1	Medications and Vaccines	1	1	Brochures/Flyers
27	2	4	2	8	1	1	0	1	0	0	1		Hepatitis B	Hepatitis B	0	0	1	1	1	3	2	2	2	1	1	2	0			0	0	0	1	0		1	1	Social media
25	2	4	1	8	3	1	0	1	0	0	1	Workplace Requirement	Flu Vaccine - Hepatitis A/B	Flu	0	0	1	2	1	2	2	2	2	1	1	2	0			1	3	1	1	1	Insect Bites	1	1	Social media
23	2	2	1	10	0	1	0	1	0	0	0				4	0	0	1	1	1	2	3	2	1	1	3	1	Europe	0	1	1	0	0	0		0	0	Social media
23	2	2	2	8	9	1	0	1	0	0	1	Treating Physician		Flu, Td	0	0	1	1	1	2	2	2	2	1	1	2	0			1	3	1	1	1	Insect Bites	1	1	Videotapes in hospital
20	2	2	1	14	0	1	0	1	0	0	0				4	0	0	1	1	2	3	3	2	1	1	3	1	Europe	0	0	0	0	0	0		0	0	Videotapes in hospital
23	2	4	1	8	9	2	0	1	0	0	1		Flu Vaccine	Flu	3	0	1	1	1	2	2	3	2	1	1	2	0			1	2	0	1	0		1	1	SMS
23	2	4	4	14	6	1	0	1	0	1	1			Flu	3	0	1	2	1	2	2	2	2	1	2	2	1	Gulf	0	0	0	0	0	0		1	1	Billboards
35	2	4	2	8	8	2	1	1	0	1	0			Flu	4	0	0	1	3	3	2	3	1	1	1	1	0			0	0	0	1	0		1	1	Brochures/Flyers
43	2	2	5	0	0	2	1	1	1	0	0				3	0	0	3	3	3	3	3	3	3	1	1	1	Europe	0	1	2	0	0	0		0	0	Social media
44	2	3	1	12	0	2	1	2	0	0	1	Family Doctor		Flu	0	0	0	1	1	3	2	2	2	1	1	2	1	Europe	0	1	1	1	1	0		1	1	Social media
23	2	4	1	14	6	1	0	1	0	0	1		Flu Vaccine - HPV	Flu, Pneumococcal, Td	0	0	1	1	1	2	2	2	2	1	1	2	0			1	2	1	1	1	Insect Bites	1	1	Social media
21	2	2	1	5	0	1	0	1	0	0	0				3	0	0	1	1	2	3	3	1	1	1	2	0			0	0	0	0	0		0	0	Social media
53	1	1	3	2	0	2	1	1	1	1	0				4	0	0	3	1	2	2	3	1	3	3	1	1	Gulf	0	1	2	1	1	0		0	0	Brochures/Flyers
21	2	2	5	14	0	1	0	1	1	0	1	OB-GYN		Flu, HPV	0	0	0	1	1	2	2	3	1	1	1	3	0			1	1	1	1	1	Food	1	1	Social media
47	1	1	1	2	0	2	1	1	0	1	1	Pharmacist	Flu Vaccine	Flu	0	0	0	1	1	3	2	2	2	1	1	2	0			1	2	1	1	0		0	0	Social media
21	2	2	1	5	0	1	0	1	0	0	0				3	0	0	1	1	2	3	3	1	1	1	2	1	Europe	0	0	0	0	0	0		0	0	Social media
26	2	4	1	8	3	1	0	1	0	0	0			Pneumococcal, Td	0	0	1	1	1	2	2	2	1	1	1	2	0			1	3	0	1	0		1	1	Social media
41	2	2	4	11	0	1	0	1	1	1	0				3	0	0	1	1	3	2	3	2	1	1	3	0			0	0	0	0	0		0	0	Brochures/Flyers
38	1	1	3	2	0	2	1	1	0	1	0				3	0	0	1	1	3	2	1	2	1	1	3	1	Gulf	0	1	1	1	1	1	Food	0	0	SMS
42	1	1	3	16	0	1	0	1	0	1	1	Treating Physician		Flu	0	0	0	1	2	2	2	2	3	1	1	2	1	Middle East	0	1	2	1	1	0		1	1	Social media
20	2	3	4	16	0	1	0	1	1	0	0				4	0	0	1	3	2	2	3	3	1	1	2	0			0	0	1	1	1	Water	0	1	Social media
41	2	2	4	11	0	1	0	1	1	1	0				3	0	0	1	1	3	2	3	2	1	1	3	1	Europe	0	0	0	0	0	0		0	0	Brochures/Flyers
55	2	1	4	8	7	2	1	1	1	0	1	Family Doctor		Flu	0	0	1	1	1	2	2	2	3	1	1	2	1	Asia	0	1	1	1	1	1	Food	0	1	Videotapes in hospital
31	2	3	3	16	0	2	1	1	0	0	0				3	0	0	1	1	2	2	3	3	1	1	2	0			1	2	1	1	1	Insect Bites	0	0	Social media
23	2	3	1	5	0	1	0	1	0	0	0				4	0	0	1	1	2	2	2	2	1	1	3	1	Europe	0	0	0	0	0	0		0	0	Social media
67	2	2	1	4	0	2	1	1	1	0	0				3	0	0	1	1	2	2	2	2	1	1	2	1	North America	0	0	0	0	0	0		0	0	Brochures/Flyers
27	2	2	2	0	0	2	1	1	0	0	1	OB-GYN		Flu, Td, HPV	0	0	0	1	1	2	2	3	2	1	1	2	1	Gulf	1	1	2	1	1	1	Insect Bites	1	1	Social media
48	2	2	2	4	0	2	1	1	0	0	1	OB-GYN		Flu, Td	0	0	0	1	2	2	2	2	2	1	1	2	1	Africa	0	1	2	1	1	1	Food	1	1	Social media
37	2	2	1	8	7	2	1	1	1	0	1	Self		Flu, Td, Meningococcal	0	0	1	1	1	2	2	2	2	1	1	2	0			1	2	1	1	1	Food	1	1	SMS
32	1	2	3	2	0	1	0	1	0	1	0				3	0	0	3	1	2	3	1	1	1	1	2	1	Europe	0	0	0	0	0	0		0	0	Social media
22	1	3	1	1	0	1	0	1	0	0	0				3	0	0	2	1	2	3	2	2	1	1	2	0			1	1	0	0	0		0	0	Social media
56	1	3	5	15	0	2	1	1	1	1	0				3	0	0	1	1	1	2	2	2	1	1	3	0			1	1	0	0	0		0	0	Brochures/Flyers
23	2	2	2	8	9	1	0	1	0	1	1	Family Doctor	Flu Vaccine	Flu, Pneumococcal, Td	0	0	1	1	1	3	2	3	3	1	1	1	1	Europe	0	1	3	1	1	1		1	1	Social media
22	2	2	1	8	16	1	0	1	0	0	1	Family Doctor	Flu Vaccine	Flu	0	0	1	1	1	2	2	2	1	1	1	2	0			1	3	1	1	1	Insect Bites	1	1	SMS
27	2	3	2	8	8	2	1	1	0	0	1	OB-GYN			3	0	0	2	3	3	3	1	1	3	3	1	1	North America	1	1	3	0	1	0		1	1	Social media
43	2	3	2	11	0	2	1	1	0	0	1	Family Doctor		Flu, Td	0	0	0	1	1	2	2	2	2	1	1	2	1	Gulf	0	1	2	1	1	1	Water	1	1	Social media
52	1	2	1	2	0	2	1	1	0	1	1	Self		Flu	0	0	0	3	1	2	2	3	1	3	3	1	1	Gulf	0	1	2	1	1	1	Food	1	1	Social media
31	2	3	1	4	0	2	1	1	0	0	0				3	0	0	3	3	2	2	3	1	1	1	2	0			0	0	1	1	1	Water	0	0	Social media
40	1	1	1	15	0	1	0	1	0	1	0				3	0	0	1	1	1	2	3	2	1	1	1	1	North America, Europe, Gulf	0	1	1	1	1	0		0	0	SMS
29	2	4	2	8	3	1	0	1	0	0	1	Family Doctor	Flu Vaccine - HPV	Flu, Td, HPV	0	0	1	1	1	2	2	3	3	1	1	2	1	Europe	0	1	2	1	1	1	Insect Bites	1	1	Social media
23	2	3	2	9	0	1	0	1	0	1	1		HPV	Flu	0	0	0	3	3	1	2	1	1	1	1	1	1	Europe	0	1	1	0	1	0		0	1	Social media
21	2	3	2	9	0	1	0	1	0	0	1	Family Doctor	HPV		3	0	0	3	1	3	2	2	1	1	1	2	1	Asia	0	0	0	0	1	0		0	1	Social media
32	1	4	3	8	14	2	0	1	0	1	1	Workplace Requirement	Rabies	Td	0	0	0	1	1	3	2	2	2	1	1	2	1	North America, Europe	0	1	3	0	0	0		1	1	Social media
30	1	4	1	8	3	1	0	1	0	1	1	Workplace Requirement	Flu Vaccine	Flu, Td	0	0	1	1	1	3	2	3	2	1	1	2	1	Europe	0	1	3	1	1	0		1	1	Social media
30	2	4	1	8	1	1	0	1	0	1	1		Flu Vaccine - Hepatitis A/B	Flu	0	0	1	1	1	3	2	3	1	1	1	1	0			1	3	1	1	1	Medications and Vaccines	1	1	Social media
19	2	2	2	14	0	1	0	1	0	0	0				3	0	0	1	1	3	3	2	1	3	2	3	0			1	2	0	1	1	Water	1	1	Social media
25	2	4	2	8	3	1	0	1	0	0	1	Family Doctor	HPV	Flu, Td	2	0	1	3	2	2	2	2	2	1	1	2	1	North America	0	0	0	0	0	1	Food, Water	1	1	Social media
25	1	4	2	8	15	1	0	1	0	0	1	Treating Physician	Flu Vaccine - Hepatitis B - Pneumococcal	Flu, Td, HPV	0	0	1	1	1	2	2	2	2	1	1	2	1	Europe	0	1	2	0	0	0		1	1	Billboards
25	2	3	2	2	0	1	0	1	0	0	0				4	0	0	3	3	2	2	3	1	3	3	1	1	Europe	0	1	2	0	1	1	Water	0	1	Social media
35	2	4	1	8	3	1	0	1	0	0	1	Workplace Requirement	Flu Vaccine - Hepatitis A/B - Tetanus	Flu, Pneumococcal, Td	0	0	1	1	1	2	2	2	1	1	1	2	1	Gulf	0	1	3	0	1	0		1	1	Social media
23	2	4	2	9	0	1	0	1	0	0	0			Flu, Pneumococcal, Td	4	0	0	1	1	3	3	3	1	3	1	1	1	Africa	0	0	0	0	1	0		0	0	Social media
23	2	3	1	14	6	1	0	1	0	1	1		Hepatitis B		3	0	1	1	1	3	2	3	2	1	1	2	1	Europe	0	1	3	1	1	0		1	1	Social media
23	2	2	1	2	0	1	0	1	0	1	0				4	0	0	2	2	1	1	1	1	2	2	3	1	Europe	0	0	0	1	1	1	Food	1	1	Social media
23	2	3	2	2	0	1	0	1	0	0	0				4	0	0	3	1	1	2	2	1	1	1	3	1	North America, Europe	0	0	0	1	1	1	Medications and Vaccines	0	0	Social media
24	1	4	2	8	16	1	0	1	0	1	0				3	1	1	3	3	3	3	3	3	1	1	3	1	Europe	0	0	0	0	0	0		1	0	Social media
28	1	4	2	8	16	1	0	1	0	1	0				3	0	0	1	1	3	2	3	3	1	1	2	1	Europe	0	0	0	0	1	0		0	0	Social media
27	2	3	2	2	0	1	0	1	0	0	0			Flu	0	0	0	1	3	3	2	3	1	1	1	3	1	North America, Europe	0	0	0	0	1	0		1	1	Social media
24	2	3	2	16	0	1	0	1	0	0	1	Travel Clinic	Hepatitis A		3	0	0	3	3	3	2	3	1	3	3	2	1	North America	0	0	0	1	1	1	Water	0	1	Awareness Campaigns
25	2	4	2	8	9	1	0	1	0	0	0			Flu, Pneumococcal, Td	0	0	1	1	1	2	2	2	2	1	1	2	0			1	3	1	1	0		1	1	Social media
23	2	3	2	2	0	1	0	1	0	0	0				3	0	0	1	1	3	2	2	1	1	1	3	0			0	0	0	0	0		0	0	Social media
25	2	3	1	8	3	1	0	1	0	0	1	Family Doctor	HPV - Meningococcal		4	0	1	1	1	2	2	2	2	1	1	2	1	North America	0	0	0	0	1	1		1	1	Social media
26	1	4	1	8	3	1	0	1	0	0	1	Family Doctor	Flu Vaccine	Flu	0	0	1	1	1	2	2	2	2	1	1	2	1	Europe	0	0	0	0	1	0		1	1	Social media
28	1	2	1	5	0	2	1	1	1	0	1	Pharmacist		Flu	3	0	0	1	1	3	2	2	2	1	1	3	1	Europe	0	1	2	0	0	1	Water	0	1	Social media
50	1	1	5	2	0	2	1	1	2	1	1	Treating Physician		Flu, Td	0	0	0	1	2	2	1	2	2	1	1	2	1	North America	0	1	1	1	1	0		1	0	Brochures/Flyers
25	2	4	1	8	3	1	0	1	1	0	1	OB-GYN	HPV	Flu, HPV	0	0	1	1	1	2	2	2	2	1	1	2	1	North America	0	1	3	1	1	0		1	1	Social media
25	1	4	4	8	3	1	0	1	0	0	1	Workplace Requirement	Hepatitis A - Tetanus	Flu, Td	0	0	1	1	1	2	2	2	2	1	1	2	1	Europe	0	1	3	0	1	0		1	1	Social media
25	2	2	2	1	0	1	0	1	0	1	0				4	0	0	1	1	3	2	2	3	1	1	3	1	Africa, Asia	0	0	0	0	0	0		1	1	Social media
25	1	4	1	1	0	1	0	1	0	0	0				4	0	0	3	3	3	3	3	3	1	1	1	0			0	0	0	0	0		0	0	Social media
25	2	3	2	2	0	1	0	1	0	0	1				0	0	0	1	1	3	2	2	3	3	3	2	1	Europe, Asia	0	0	0	0	1	1		0	1	Brochures/Flyers
22	2	3	2	7	0	1	0	1	0	0	1		HPV		4	1	0	3	3	1	3	3	2	3	3	1	1	Europe	0	1	3	1	0	1	Water	1	1	Social media
28	2	3	2	2	0	1	0	1	0	0	1	Self	HPV		0	0	0	1	2	2	2	2	2	1	1	2	0			0	0	1	1	0		1	1	SMS
25	2	3	2	1	0	1	0	1	0	0	1	Family Doctor	Flu Vaccine	Flu	0	0	0	1	1	2	2	2	2	1	1	2	1	Europe	0	1	2	0	1	1	Food	1	1	Social media
24	2	3	1	1	0	1	0	1	1	0	1	Treating Physician			4	0	0	3	1	2	2	2	2	1	1	1	0			0	0	0	0	0		0	1	Social media
25	2	3	2	3	0	1	0	1	0	0	1	Family Doctor	Flu Vaccine	Flu	0	0	0	1	1	2	2	2	2	1	1	2	0			1	2	0	1	1	Water	1	1	Social media
21	1	2	3	3	0	1	0	1	0	1	0				4	0	0	3	1	2	2	2	2	1	3	1	0			0	0	0	1	0		0	0	Social media
25	2	4	2	8	3	1	0	1	0	1	1	Family Doctor	Flu Vaccine - Pneumococcal	Flu, Pneumococcal	4	0	1	1	1	2	2	2	2	1	1	2	1	Europe	0	1	3	1	1	1	Water	1	1	SMS
25	2	3	1	8	16	1	0	1	0	1	0			Flu	4	0	1	1	3	1	3	2	1	1	1	2	1	Europe	0	0	0	0	0	0		1	1	Social media
18	2	1	1	14	0	1	0	2	0	0	0			Flu, Pneumococcal, Td	0	0	1	1	1	1	2	2	2	1	1	2	0			1	2	0	1	1	Insect Bites	1	0	Social media
65	1	1	3	0	0	2	1	1	2	1	1	Treating Physician		Flu, Pneumococcal, Td	0	0	0	1	1	2	2	1	3	1	1	2	1	Asia	1	1	3	1	1	0		1	1	Airlines, Airports, Travel Agencies
34	1	2	4	1	0	2	0	1	0	1	0				3	0	0	3	1	2	2	2	2	3	3	1	0			1	2	1	1	1	Water	1	1	Social media
39	1	1	5	15	0	2	1	1	0	1	0				3	0	0	1	1	3	2	3	1	3	1	1	0			1	2	1	1	1	Food	0	0	Videotapes in hospital
24	1	3	1	2	0	1	0	1	0	1	0				3	0	0	1	3	2	2	2	2	3	1	2	1	Africa	0	1	3	1	1	1	Food, Water	1	1	Social media
20	1	3	2	14	6	1	0	1	0	1	0				4	0	0	1	2	2	2	2	1	1	1	1	1	Europe	0	1	2	1	1	1	Insect Bites	1	1	SMS
24	2	3	2	14	6	1	0	1	0	0	1		Flu Vaccine - Tetanus - HPV	Td	0	0	1	1	1	2	2	2	2	1	1	2	1	North America	1	1	3	1	1	0		1	1	Social media
25	2	3	2	1	0	1	0	1	0	1	0			Polio	0	0	0	1	1	2	2	3	2	1	3	2	0			1	1	0	1	1	Food	1	1	Billboards
75	2	1	1	0	0	2	1	1	2	1	1	Treating Physician	Flu Vaccine - Pneumococcal	Flu, Pneumococcal	0	0	0	1	1	2	2	2	1	1	1	2	0			1	1	0	0	0		0	0	Videotapes in hospital
32	2	2	4	6	0	2	0	1	1	0	0				4	0	0	1	1	2	2	2	2	1	1	2	0			1	1	1	1	0		0	0	Social media
33	2	3	3	2	0	2	1	1	0	0	0			Flu	0	0	0	3	3	2	2	2	3	3	3	3	0			0	0	1	1	1	Food, Water	0	1	Brochures/Flyers
41	2	3	1	11	0	2	1	1	1	0	1	Treating Physician		Flu	0	0	0	1	1	2	2	2	1	1	1	2	0			1	1	1	1	0		1	1	Social media
19	1	2	1	14	0	1	0	1	0	1	0				3	0	0	1	1	2	2	2	2	1	1	2	1	Africa	0	1	2	0	0	0		0	1	Social media
25	2	1	1	4	0	2	0	1	0	0	0				3	0	0	1	1	2	2	2	1	1	1	2	0			0	0	1	1	1	Food	0	0	Social media
30	2	2	1	2	0	2	1	1	0	0	0				3	0	0	1	1	2	2	2	1	1	1	2	0			1	1	0	0	0		0	0	Social media
33	1	3	1	2	0	2	1	1	0	1	0				4	0	0	1	1	2	2	2	1	1	1	2	1	Africa	0	1	1	0	0	0		1	1	Social media
37	2	3	1	2	0	2	1	1	0	0	0				4	0	0	3	3	2	2	2	1	1	1	2	0			1	1	1	1	0		0	1	Social media
24	2	1	4	0	0	2	1	1	0	0	0				3	0	0	1	1	1	2	1	1	3	3	1	1	Europe	0	1	2	1	1	1	Food	0	0	SMS
52	1	1	4	2	0	2	1	1	2	1	1	Treating Physician		Flu	4	0	0	1	1	3	2	2	2	1	1	3	1	Asia	0	1	1	1	1	1	Water	0	0	Brochures/Flyers
21	1	3	1	2	0	1	0	1	0	0	0				4	0	0	3	3	3	2	2	2	1	1	2	1	Europe, Gulf	0	1	1	1	0	0		0	0	Social media
28	1	2	4	2	0	2	1	1	1	0	0				3	0	0	2	2	2	2	2	2	3	3	1	1	Europe	0	1	2	0	1	1	Food	1	1	Social media
41	2	1	1	0	0	2	1	1	1	1	0				4	0	0	1	1	2	2	3	3	1	1	1	0			0	0	1	1	0		0	0	SMS
48	1	1	1	5	0	2	1	1	0	1	0				3	0	0	2	1	2	2	3	3	3	3	1	1	Europe	0	0	0	1	1	1	Water	1	1	Social media
22	2	3	1	8	4	1	0	1	0	0	0			Flu	0	0	0	1	1	2	2	2	2	1	1	2	1	Europe	0	0	0	0	1	0		1	1	Social media
23	2	3	1	14	0	1	0	1	0	0	0				3	0	0	1	3	2	2	2	1	1	1	1	1	North America	0	0	0	0	1	0		1	1	Social media
23	1	2	1	2	0	1	0	1	1	1	1	Family Doctor	Flu Vaccine	Flu	1	0	0	1	1	2	2	2	2	3	1	2	1	Europe, Africa	1	1	2	0	1	0		0	1	Social media
27	2	3	1	1	0	2	0	1	0	1	1		Flu Vaccine	Flu	0	0	0	3	3	3	2	3	1	1	1	1	1	Europe	0	1	3	1	1	1	Water	1	1	Social media
33	1	3	1	7	0	2	1	1	0	1	0				0	0	0	1	1	1	1	3	1	3	3	3	1	Unspecified	0	0	0	0	0	0		0	1	Social media
26	1	3	5	4	0	1	0	2	0	0	0				4	0	0	1	1	3	2	1	1	1	1	2	1	europe	0	0	0	1	1	0		1	1	Social media
28	1	4	1	8	7	1	0	1	0	0	0			Flu	0	0	1	1	1	3	3	3	1	1	1	3	1	Europe	0	0	0	1	1	0		1	1	Social media
26	1	3	1	16	0	1	0	1	0	1	0			Flu	4	0	0	1	3	3	1	2	1	1	1	2	1	Europe, Gulf	0	1	1	0	1	0		1	1	Social media
28	1	3	1	10	0	1	0	1	0	0	0				4	0	0	1	1	3	2	2	2	2	1	2	1	Europe	0	0	0	0	0	0		1	1	Social media
29	2	3	1	8	16	2	1	1	0	0	0			Flu	4	0	0	1	2	2	2	2	1	1	1	2	1	Asia	1	1	2	1	1	1	Food	1	1	Social media
26	1	3	5	1	0	1	0	1	1	0	0			Pneumococcal, Td	3	0	0	3	1	3	2	3	3	3	3	2	1	Europe	0	1	2	1	0	1	Food, Water	1	1	Airlines, Airports, Travel Agencies
28	1	3	1	11	0	1	0	1	0	0	0				4	0	0	1	1	2	2	2	2	1	1	1	1	North America, Europe	0	0	0	1	1	0		0	0	Social media
28	1	4	1	8	3	1	0	1	1	0	1		Flu Vaccine	Flu	0	0	1	1	1	2	1	2	2	1	1	2	1	North America	1	0	0	0	1	0		1	1	Social media
28	2	3	1	10	0	1	0	1	0	0	1	Treating Physician	HPV	Hepatitis B, MMR	0	0	0	1	1	3	2	3	1	3	3	2	0			1	2	0	1	1	Medications and Vaccines	0	0	Social media
24	1	4	1	8	3	1	0	2	0	1	1		Flu Vaccine - HPV	Flu	0	0	1	1	1	2	2	2	2	1	1	2	1	Europe, Gulf	0	1	2	0	0	1	Food	1	1	Social media
28	1	3	1	8	8	1	0	1	1	1	1			Flu	0	0	0	1	1	1	2	3	2	1	3	3	1	North America, Asia, Africa, Gulf	1	0	0	0	1	0		1	1	Social media
38	1	3	1	2	0	2	0	1	0	0	1	Travel Clinic			3	0	0	1	1	3	3	3	1	1	1	3	1	Europe	0	1	3	0	1	0		0	1	Social media
30	1	3	1	10	0	1	0	1	0	0	0				3	0	0	1	1	2	3	2	2	1	1	3	1	Europe	0	1	3	0	1	0		1	1	Social media
30	2	3	1	4	0	1	0	1	0	1	0			Flu	3	0	0	1	3	2	2	1	3	1	1	1	1	Unspecified	0	0	0	0	1	0		0	0	Social media
28	2	4	5	8	3	2	0	1	0	1	1	Treating Physician	Flu Vaccine - HPV	Flu	0	0	1	1	1	3	2	2	3	1	1	2	1	Europe	0	1	3	1	1	1		1	1	Social media
30	2	3	1	1	0	1	0	1	0	0	0			Flu	0	0	0	1	2	2	3	1	2	1	1	3	1	North America	0	0	0	1	0	1	Food	1	1	Social media
22	1	3	1	14	0	1	0	1	0	1	1			Flu	0	0	0	1	1	3	3	3	3	1	1	3	1	Unspecified	0	0	0	0	1	1		0	0	Social media
24	1	4	1	8	16	1	0	1	0	1	0				4	0	0	1	3	1	2	1	1	3	3	3	0			0	0	0	0	0		0	1	Social media
23	1	3	1	16	0	1	0	1	0	0	0				3	0	0	1	1	2	2	2	2	1	1	2	1	Europe	0	0	0	1	1	0		1	1	Social media
30	2	2	1	2	0	1	0	1	0	1	0				3	0	0	2	1	3	2	3	1	1	2	1	1	Europe, Gulf	0	0	0	0	1	0		1	1	Billboards
28	1	3	1	8	8	1	0	1	1	1	1			Flu	0	0	0	1	1	1	2	3	2	1	3	3	1	Europe	0	0	0	0	1	0		1	1	Social media
29	1	3	1	4	0	2	1	1	0	0	0			Flu	4	0	0	3	1	3	2	2	2	1	1	3	1	Europe	0	0	0	0	1	0		0	0	Social media
38	1	4	1	16	0	2	1	1	0	0	0				0	0	0	3	3	3	2	2	3	1	1	3	1	Europe, Asia, Gulf	0	0	0	0	0	0		0	1	Social media
38	1	3	1	2	0	2	1	1	0	0	1		Flu Vaccine	Flu	0	0	0	3	1	3	2	3	3	1	1	3	1	Europe	0	0	0	0	0	0		1	1	Brochures/Flyers
27	2	3	1	8	9	2	1	1	0	0	0				4	0	0	1	1	3	2	2	3	1	1	2	1	North America	0	0	0	1	1	1	Water	1	1	Social media
36	1	3	1	8	9	2	0	1	0	0	0				4	0	0	3	1	2	2	2	2	1	1	3	1	Europe, Middle East	0	0	0	1	1	0		1	1	SMS
23	2	2	1	8	2	1	0	2	0	0	1		Flu Vaccine - HPV		3	0	0	2	1	2	2	2	2	2	2	1	1	Europe	0	0	0	0	1	0		0	0	Social media
21	2	3	2	14	0	1	0	1	0	0	0				0	0	1	3	1	2	2	2	2	3	3	3	1	Europe	0	0	0	0	0	0		0	1	Airlines, Airports, Travel Agencies
21	2	3	2	8	12	1	0	2	0	0	0			Flu, Td	0	0	1	1	2	2	2	3	2	1	1	3	1	Europe	0	1	2	0	1	1	Food, Water	1	0	Videotapes in hospital
26	1	4	1	16	0	1	0	1	0	0	0				4	0	0	2	1	2	2	3	2	1	3	1	1	North America	0	0	0	0	0	0		0	1	Social media
22	1	3	1	14	0	1	0	1	0	1	1			Flu	0	0	0	1	1	3	3	3	3	1	1	3	1	North America	0	0	0	0	1	1		0	0	Social media
32	1	4	2	8	3	1	0	1	0	1	1		Flu Vaccine	Flu	3	0	1	2	3	1	2	2	2	1	1	1	1	North America	0	1	3	0	0	1	Insect Bites	1	1	Social media
29	1	3	1	2	0	1	0	1	0	1	0				4	0	0	2	3	3	2	2	2	2	2	1	1	Europe	0	0	0	0	1	0		0	1	Social media
29	1	4	5	8	3	2	0	1	0	1	1	Treating Physician	Flu Vaccine - Hepatitis A/B	Flu, Pneumococcal	0	0	1	3	1	2	2	2	3	3	1	1	0			1	3	0	1	0		1	1	Social media
23	1	3	1	16	0	1	0	1	0	0	0				3	0	0	1	1	2	2	2	2	1	1	2	1	North America, Europe	0	0	0	1	1	0		1	1	Social media
23	2	3	1	8	15	2	0	1	0	0	0				4	0	1	1	1	2	2	2	3	3	1	2	0			0	0	0	0	1	Water	0	1	Social media
23	2	4	1	6	0	1	0	1	0	1	1	Pharmacist	Flu Vaccine	Flu, Pneumococcal, Td	0	0	1	1	1	3	2	3	3	1	1	1	1	North America	1	1	3	0	1	1		1	1	Social media
21	1	2	1	14	6	1	0	1	0	0	0				4	0	1	3	1	2	2	2	1	3	3	1	0			1	3	0	1	0		1	1	Social media
43	1	3	1	2	0	2	1	1	0	0	0				3	0	0	1	1	2	2	3	3	1	1	2	1	Europe	0	0	0	0	0	0		0	0	SMS
28	1	4	1	2	0	1	0	1	1	0	1	Pharmacist	Flu Vaccine	Flu	0	0	0	1	1	3	2	3	1	3	1	2	1	Gulf	0	1	1	0	1	0		0	1	Social media
22	2	3	1	8	9	1	0	1	0	0	1	Treating Physician	HPV	Pneumococcal	4	0	0	1	1	2	2	2	2	1	1	2	1	North America	0	1	3	0	0	0		1	1	SMS
27	1	4	2	1	0	1	0	1	0	0	0				3	0	0	1	1	2	2	2	2	1	1	3	1	North America	1	0	0	1	1	0		1	1	Social media
28	2	3	2	12	0	1	0	1	0	0	1	OB-GYN	HPV	HPV	0	0	0	1	1	2	2	2	2	1	1	1	1	Europe	0	0	0	1	1	1	Insect Bites	1	1	Billboards
29	2	3	2	2	0	2	1	1	0	0	1		Flu Vaccine		4	0	0	1	1	2	2	3	1	1	1	2	1	Europe	0	0	0	0	1	0		1	1	Social media
27	2	3	2	2	0	2	0	1	0	1	0				4	0	0	1	1	3	2	3	2	1	1	1	0			0	0	1	1	0		0	1	Social media
28	2	3	2	0	0	2	1	1	1	1	0				4	0	0	1	1	3	2	2	2	1	1	2	1	Unspecified	0	1	3	1	1	0		0	0	Social media
32	1	4	1	4	0	1	0	1	0	1	0				3	0	0	2	3	3	2	2	2	3	3	1	1	Africa	0	0	0	0	0	0		0	1	Brochures/Flyers
28	1	3	2	2	0	1	0	1	0	0	0				1	0	0	1	1	2	2	2	1	1	1	2	1	Europe	0	0	0	0	1	0		1	1	SMS
31	2	3	2	2	0	2	1	1	0	1	1	OB-GYN	HPV	Flu	0	0	0	1	3	2	2	2	1	1	1	2	1	Europe	0	1	2	1	1	1	Food	1	1	Social media
24	2	3	1	16	0	1	0	1	0	0	0				4	0	0	1	2	2	2	2	2	3	2	1	1	Asia	1	0	0	1	1	0		1	1	Social media
30	1	3	1	16	0	1	0	1	1	0	1	Workplace Requirement		Pneumococcal	0	0	0	1	1	2	2	2	2	1	1	2	0			1	2	0	1	1	Water	0	1	Airlines, Airports, Travel Agencies
25	1	3	2	1	0	1	0	1	0	1	0				2	0	0	1	3	2	2	2	3	3	3	3	0			1	3	0	1	0		1	1	Social media
25	1	3	2	1	0	1	0	1	0	1	0				2	0	0	1	3	2	2	2	3	3	3	3	0			1	3	0	1	0		1	1	Social media
44	2	2	5	15	0	1	0	1	0	1	0				3	0	0	1	1	2	2	3	3	1	1	2	1	Europe, Middle East	0	0	0	0	0	0		0	0	SMS
55	1	3	1	2	0	2	1	1	1	1	0				3	0	0	1	1	2	2	2	1	1	1	2	1	North America	0	1	2	0	1	0		0	0	Social media
33	2	4	1	11	0	2	0	1	0	0	1	OB-GYN	HPV		3	0	0	1	1	2	2	2	3	1	1	2	1	Europe	0	1	2	1	1	1	Food	0	1	Social media
41	1	3	1	8	11	2	1	1	0	0	1	OB-GYN	HPV		3	0	0	1	1	2	2	2	2	1	1	2	0			1	2	1	1	0		0	0	Social media
21	2	2	1	14	0	1	0	1	0	0	0				3	0	0	1	1	2	2	2	2	1	1	2	1	Gulf	0	1	3	1	1	1	Water	0	1	Social media
31	1	2	1	2	0	3	1	1	0	0	1	Family Doctor		Flu	0	0	0	1	1	2	2	2	2	1	1	2	0			0	0	1	1	1	Water	0	0	Social media
38	2	3	1	4	0	2	1	1	0	0	0				3	0	0	2	1	2	2	2	2	3	3	2	0			1	1	0	1	1	Water	0	1	Social media
60	2	2	1	4	0	2	1	1	0	1	0				3	0	0	3	3	2	2	2	1	3	3	2	1	Europe	0	0	0	0	1	1		0	1	Social media
27	2	4	2	8	3	1	0	1	0	1	0			Flu, Td	4	0	1	1	1	3	2	2	2	1	1	2	0			1	3	0	1	0		1	1	Brochures/Flyers
27	2	4	1	8	3	1	0	1	0	0	1		Flu Vaccine - HPV	Flu, Td	0	0	1	1	1	2	2	2	2	1	1	2	1	North America, Europe	0	1	3	0	0	1		1	1	Social media
29	1	4	1	8	3	1	0	1	0	0	1		Flu Vaccine	Flu	4	0	1	1	1	3	2	2	2	1	1	3	1	Europe	0	1	3	0	1	0		1	1	Billboards
53	2	3	2	9	0	2	1	1	0	0	0				4	0	0	1	1	2	2	3	1	2	1	3	0			0	0	1	1	1	Water	0	1	Social media
29	1	3	2	12	0	1	0	1	0	1	0				4	0	0	1	1	3	2	2	1	1	1	2	1	Africa	1	0	0	0	1	1	Water	1	1	Social media
21	1	2	4	14	0	1	0	1	0	0	0				3	0	0	1	1	2	2	2	2	1	3	2	1	Europe	0	1	2	0	0	0		0	1	Social media
30	1	4	2	8	3	1	0	1	0	0	1	Workplace Requirement	Hepatitis B - MMR	Flu	0	0	1	1	1	1	2	2	2	1	1	2	1	North America	0	0	0	0	1	1	Food, Water	1	1	Social media
26	2	4	1	8	16	1	0	1	0	0	1	Family Doctor	Hepatitis B - HPV	Flu, Td	0	0	1	1	1	2	2	2	2	1	1	2	1	Europe	0	1	3	0	1	1		0	1	Social media
29	2	4	2	8	3	2	0	1	0	0	1	Workplace Requirement	Flu Vaccine - Tetanus - MMR		4	0	1	1	1	1	2	3	1	1	1	2	0			1	3	1	1	1	Food	1	1	SMS
38	2	1	1	11	0	2	1	1	0	0	0				4	0	0	1	1	2	2	2	2	1	1	2	1	North America, Europe	0	1	2	0	1	1		0	1	Social media
27	1	4	1	8	3	1	0	1	0	0	0			Flu, Td	0	0	1	1	1	2	2	2	2	1	1	2	0			1	3	0	1	0		1	1	Billboards
67	2	2	1	11	0	2	1	1	0	0	0				3	0	0	1	1	2	2	2	2	1	3	2	0			0	0	0	0	0		0	0	Billboards
55	2	3	1	13	0	2	1	1	0	1	1		HPV		3	0	0	3	1	3	3	2	3	1	1	3	1	North America	0	0	0	0	0	0		0	0	Social media
27	1	4	1	8	3	1	0	1	0	1	0			Flu	0	0	1	1	1	2	2	2	1	1	1	2	0			1	2	0	0	0		1	1	Social media
42	1	2	1	15	0	2	1	1	0	1	0				3	0	0	3	3	2	2	2	2	1	1	2	0			0	0	0	0	0		0	0	Billboards
65	2	1	3	0	0	1	0	1	1	1	0				3	0	0	1	1	2	2	2	2	3	3	3	0			0	0	0	1	0		0	0	Social media
44	2	2	1	16	0	2	1	1	0	1	0				3	0	0	1	1	2	2	2	2	1	1	2	1	Europe	0	1	1	1	1	0		0	1	Social media
21	1	2	1	14	0	1	0	1	0	0	0				4	0	0	1	1	2	2	2	1	1	1	2	1	North America	0	0	0	0	1	0		0	1	Social media
40	2	3	1	11	0	2	1	1	0	1	0				3	0	0	1	1	1	2	1	1	3	3	3	0			1	1	1	1	0		0	0	Social media
28	1	3	1	8	5	1	0	1	0	1	0				4	0	0	1	1	2	2	2	2	1	1	2	0			1	2	0	1	1	Food	0	1	Social media
69	2	2	1	4	0	2	0	1	1	1	0				3	0	0	1	1	2	2	2	1	1	1	2	1	Gulf	0	0	0	0	0	0		0	0	Social media
26	2	4	2	9	0	1	0	2	0	0	0				4	0	0	1	1	2	2	3	2	1	1	2	1	Europe, Gulf	0	1	1	0	1	0		0	0	Social media
21	2	2	2	0	0	1	0	1	0	0	0				3	0	1	1	1	2	2	2	2	1	1	2	1	Europe, Gulf	1	0	0	0	1	1	Water	0	1	Social media
29	1	3	1	4	0	1	0	1	0	0	1		Flu Vaccine	Flu, Pneumococcal, Td	0	0	1	1	1	2	2	2	2	1	1	2	0			1	3	0	1	1	Food	1	1	SMS
43	1	3	1	8	16	2	1	1	0	1	0				4	0	0	3	1	3	3	3	3	3	3	3	0			1	3	1	0	1	Water	0	0	Social media
30	2	4	1	7	0	1	0	1	0	0	0			Flu, Pneumococcal, Td	4	0	0	1	1	3	2	2	3	3	3	1	1	Europe	0	1	2	1	1	0		0	1	Social media
47	2	4	1	16	0	2	1	1	0	0	1	Family Doctor	Flu Vaccine	Flu	0	0	0	1	1	2	2	2	2	1	1	3	1	Africa	0	0	0	1	1	1	Medications and Vaccines	1	1	Social media
24	1	4	2	8	16	1	0	1	0	1	0			Flu, Hepatitis B	3	1	1	1	1	2	2	2	2	1	1	2	1	Gulf	1	1	3	1	1	1	Hand Hygiene	1	1	Social media
63	2	2	5	6	0	4	1	1	0	0	1	Travel Clinic		Flu, Td	0	0	0	1	1	3	2	3	3	1	1	1	1	Europe	0	1	2	1	1	0		1	1	SMS
21	1	2	1	2	0	1	0	1	0	0	1	Family Doctor		Flu	0	0	0	1	3	3	2	3	2	3	2	3	1	Europe	0	1	2	0	1	0		0	1	Social media
25	1	1	1	16	0	1	0	1	0	0	1	Awareness Campaign	Flu Vaccine	Flu	0	0	0	1	1	3	2	3	2	1	1	2	1	Europe	1	0	0	0	0	1	Water	1	1	Social media
23	1	4	2	14	6	1	0	1	0	0	1	Treating Physician	Flu Vaccine - HPV	Flu, Pneumococcal, Td	0	0	1	1	1	3	2	2	2	1	1	2	1	Europe	0	1	2	0	0	0		1	1	Social media
24	2	4	1	8	3	1	0	1	0	0	0			Pneumococcal, Td	0	0	1	1	1	2	2	2	2	1	1	2	1	Gulf	0	1	2	1	1	1	Food, Water	1	1	Social media
24	1	2	1	8	13	1	0	1	0	0	0				4	1	1	1	1	2	2	2	2	1	1	2	1	North America	0	0	0	0	0	0		1	1	SMS
28	1	4	1	6	0	1	0	1	0	0	0				3	0	0	3	1	3	2	3	3	1	1	2	0			0	0	0	1	0		0	1	Social media
25	2	4	1	14	6	1	0	1	0	0	0				4	0	1	1	1	2	2	2	2	1	1	2	1	Europe	0	0	0	0	1	1	Food	1	1	Social media
22	2	2	1	14	0	1	0	1	0	1	1	Treating Physician		Flu	0	0	0	1	1	2	2	2	2	1	1	2	0			0	0	0	1	0		1	1	Social media
28	1	3	4	4	0	1	0	1	0	0	1		Flu Vaccine		4	0	0	1	2	2	3	2	2	3	2	2	0			1	2	1	1	1		0	0	Social media
24	1	4	2	1	0	1	0	1	0	0	1		Hepatitis B		0	0	1	1	1	2	2	2	2	1	1	2	0			0	0	0	0	0		0	0	Social media
24	1	3	1	7	0	1	0	1	0	1	0				3	0	0	1	1	2	2	2	1	1	1	1	1	Europe	0	1	3	1	1	0		0	0	Social media
25	1	4	3	8	10	1	0	1	0	1	0			Flu, Pneumococcal, Td	0	0	1	1	1	3	2	1	3	1	1	2	1	Europe	0	0	0	1	1	0		1	1	Social media
25	2	4	3	4	0	2	1	1	0	0	0			Flu	4	0	0	1	3	3	2	2	2	1	1	2	1	Gulf	0	0	0	0	1	0		1	0	Social media
22	2	2	1	8	9	1	0	1	0	0	0			Flu	4	0	1	3	1	2	2	2	2	1	1	2	1	Europe	0	0	0	0	1	0		0	1	Social media
22	2	2	2	8	9	1	0	1	1	0	1	Pharmacist	Flu Vaccine	Flu	0	0	1	1	1	3	2	3	1	1	1	3	1	Europe	0	1	2	0	1	1		1	1	SMS
23	2	2	1	8	9	1	0	1	0	0	0				3	0	1	1	1	3	2	3	3	1	1	2	1	Africa	1	1	3	0	1	0		1	1	Social media
23	1	2	1	8	9	1	0	1	0	1	1	Travel Clinic	Hepatitis B - Typhoid	Flu, Pneumococcal, Td	0	0	1	1	1	1	2	2	2	1	1	2	1	North America, Asia	0	1	3	1	1	1	Food	1	1	Social media
21	2	2	1	12	0	1	0	1	1	0	1	OB-GYN	HPV	Flu	0	0	0	1	1	2	2	2	2	3	3	2	0			0	0	1	1	0		0	1	Social media
22	1	3	4	8	7	1	0	1	0	0	1	Workplace Requirement	Flu Vaccine	Flu, Pneumococcal, Td	0	0	1	1	1	3	2	2	1	1	1	2	1	Europe	0	0	0	0	0	0		1	1	Social media
53	2	2	1	8	9	2	1	2	0	0	1	Treating Physician		Pneumococcal, Td	0	0	0	1	1	3	2	2	2	1	3	2	1	North America, Europe	0	0	0	0	1	1	Food, Water	1	1	Billboards
25	1	3	1	8	7	1	0	1	1	0	1		HPV		4	0	1	1	1	3	2	3	2	1	3	2	0			0	0	1	0	0		0	1	Social media
23	1	2	4	11	0	1	0	1	0	1	1	Awareness Campaign			4	0	0	1	1	2	2	3	3	1	1	2	1	Europe	0	0	0	0	0	0		1	1	Social media
27	1	3	2	4	0	1	0	1	0	0	0				4	0	0	1	1	3	2	2	3	1	1	2	0			1	3	0	0	0		1	1	Social media
46	1	2	5	15	0	2	1	1	0	1	0				3	0	0	1	1	2	2	1	3	1	1	1	1	North America, Europe, Asia	0	1	2	1	1	0		0	0	Brochures/Flyers
30	1	2	1	16	0	1	0	1	0	0	0				4	0	1	1	1	2	2	1	2	1	1	2	1	Asia	0	0	0	1	1	1	Insect Bites	0	1	Social media
31	1	2	2	2	0	1	0	1	0	1	0				3	0	0	3	1	3	2	3	2	1	1	1	0			1	3	0	1	1	Insect Bites	1	1	Social media
24	1	4	1	4	0	1	0	1	0	0	1	Workplace Requirement	Flu Vaccine - Hepatitis B	Flu, Hepatitis B	0	0	1	1	1	3	2	2	3	1	1	2	1	North America	1	1	3	0	0	0		1	1	Billboards
27	1	3	1	8	7	1	0	1	0	0	0			Flu	0	0	1	1	1	2	2	2	2	1	1	2	1	North America	1	1	3	1	1	0		1	1	Social media
25	1	4	1	14	6	1	0	1	0	0	1		Flu Vaccine	Flu, Pneumococcal	0	1	1	1	1	1	2	2	1	1	1	2	0			1	1	1	0	1	Medications and Vaccines	1	1	Social media
19	2	3	2	14	0	1	0	1	0	0	0				4	0	1	1	1	3	2	3	1	1	1	2	0			1	2	0	0	1	Water	1	1	Social media
19	1	3	2	14	0	1	0	1	0	0	1	Workplace Requirement			3	0	1	1	1	3	2	3	1	1	1	2	0			1	2	0	0	0		1	0	Social media
23	1	3	1	4	0	1	0	1	0	0	1		Flu Vaccine	Flu	0	0	0	1	1	2	2	2	2	1	1	2	1	South America	0	1	2	1	1	0		0	1	Social media
35	2	1	1	0	0	2	1	1	0	1	0				3	0	0	2	1	2	2	2	2	1	1	3	0			0	0	0	0	0		0	0	Doctor Recommendations
25	1	3	1	8	16	1	0	1	0	0	1		Flu Vaccine	Flu	4	0	1	1	1	3	2	2	3	2	2	2	0			1	1	0	0	0		0	1	Social media
21	2	2	2	8	7	1	0	1	0	1	0			Flu	4	0	1	1	3	2	2	2	1	1	1	2	1	Europe	0	0	0	1	0	0		1	0	Social media
23	2	3	2	8	9	1	0	1	0	0	1	Workplace Requirement	Flu Vaccine - Hepatitis A/B - Tetanus - Meningococcal	Flu, Pneumococcal, Td	0	0	1	1	1	2	2	2	2	1	1	2	0			0	0	0	1	0		1	1	Social media
20	2	2	2	14	0	1	0	1	0	0	1	OB-GYN			0	0	0	3	1	3	2	2	3	2	3	2	1	Europe, Gulf	0	0	0	1	1	1		1	1	Social media
24	2	4	3	9	0	1	0	1	0	1	0				3	0	0	1	1	1	2	2	1	3	1	2	0			0	0	0	1	1	Food, Water, Medications	1	0	Social media
26	1	4	3	16	0	1	0	1	0	1	0				3	0	0	1	3	3	2	2	1	1	1	2	1	Gulf	0	0	0	0	1	0		1	1	Social media
24	1	3	3	2	0	1	0	1	0	1	0				3	0	0	3	1	1	2	3	1	2	2	1	0			0	0	0	0	0		0	0	Social media
28	2	3	4	8	3	1	0	1	0	1	0				4	0	1	1	3	3	2	3	3	3	3	3	1	North America	0	1	2	1	1	1	Insect Bites	1	1	Social media
22	2	2	2	8	9	1	0	1	0	0	1		Flu Vaccine - Hepatitis A/B - Tetanus - Meningococcal - Pneumococcal - HPV	Hepatitis B	0	0	1	1	1	2	2	2	2	1	1	2	1	Europe	0	1	2	0	1	1		1	1	Social media
26	1	3	1	8	16	1	0	1	0	1	0				4	0	0	1	1	1	3	2	1	1	2	3	1	Europe	0	0	0	0	0	0		0	0	Social media
24	2	4	3	1	0	1	0	1	0	0	0				3	0	0	1	1	3	2	3	3	1	1	3	0			0	0	1	1	0		0	1	Social media
25	1	3	4	8	9	1	0	1	0	1	0				3	0	0	1	1	3	3	1	3	1	1	3	1	Africa	0	1	2	0	0	0		1	0	Social media
23	2	2	3	8	9	1	0	1	0	1	1	Pharmacist	Flu Vaccine		4	0	0	1	1	3	2	2	2	3	1	2	1	North America	0	1	2	0	1	1	Food	1	1	SMS
20	1	3	2	14	6	1	0	1	0	0	1	Family Doctor	Flu Vaccine	Flu, Td, HPV	0	0	1	1	1	1	2	1	2	1	1	2	1	Europe	0	0	0	0	1	1	Food, Water	1	1	Awareness Campaigns
20	1	2	2	11	0	1	0	1	0	0	0				3	0	0	3	1	3	2	3	2	1	1	2	0			0	0	0	1	1	Medications and Vaccines	0	1	Social media
24	1	3	3	0	0	1	0	1	0	1	0			Flu	4	1	0	1	1	3	2	3	3	2	2	2	1	Unspecified	0	1	1	0	1	0		1	1	Billboards
26	1	3	3	1	0	1	0	1	1	1	0				1	0	0	2	2	2	1	2	1	3	2	2	1	Europe	0	0	0	1	1	1	Infectious Diseases	1	1	Social media
30	1	4	1	2	0	1	0	1	0	0	1	Workplace Requirement	Flu Vaccine		3	0	0	1	1	2	2	2	2	1	1	3	1	Europe	1	0	0	0	0	0		1	1	Social media
24	2	3	3	4	0	1	0	1	0	1	1		Flu Vaccine	Flu	4	0	0	3	3	1	3	3	3	3	3	1	1	Europe	0	1	1	1	1	1	Insect Bites	1	1	Social media
26	1	3	3	14	6	1	0	1	0	1	0				4	1	1	1	1	3	2	3	1	1	1	3	0			1	3	0	1	1		1	1	Social media
54	1	2	3	12	0	2	1	1	1	1	0				4	0	0	2	1	3	2	3	2	1	1	3	1	Gulf	0	1	2	0	1	1	Water	0	0	Billboards
31	2	3	1	2	0	1	0	1	0	0	0				4	0	0	3	1	3	3	2	2	1	1	3	1	Europe, Gulf	0	0	0	0	0	0		0	1	Social media
25	2	3	1	8	2	1	0	1	0	1	1	Workplace Requirement	Flu Vaccine - Hepatitis A/B - Meningococcal - Tetanus	Td	0	0	1	3	1	2	2	2	2	1	1	2	0			0	0	0	1	1	Food, Water	1	1	Social media
21	2	3	1	4	0	1	0	1	1	1	0				3	0	0	3	3	3	3	2	2	1	1	2	1	Europe	0	1	3	0	1	0		0	0	Social media
62	1	1	3	0	0	2	1	1	0	1	0				3	0	0	1	1	2	2	3	3	1	1	1	1	Europe	0	0	0	1	1	1	Food	1	0	SMS
25	2	3	3	11	0	2	1	1	0	0	0				0	0	0	1	1	2	2	2	2	1	1	2	1	Europe, Africa	0	0	0	1	1	1	Food, Water, Medications	1	1	Awareness Campaigns
22	1	3	3	1	0	1	0	1	0	0	0				1	0	0	1	1	1	2	3	3	3	3	1	1	Gulf	0	0	0	0	0	1		0	1	Billboards
25	2	3	4	8	2	1	0	1	0	0	0			Flu	3	0	0	1	1	2	2	2	1	1	1	3	1	North America	0	1	3	1	1	0		0	1	SMS
25	1	3	2	13	0	1	0	1	0	1	0				4	1	0	1	1	3	2	2	2	1	1	1	0			0	0	0	0	0		1	1	Social media
30	1	4	2	10	0	1	0	1	0	1	0			Flu	0	0	0	1	1	3	2	2	2	3	2	2	1	Unspecified	0	0	0	0	1	0		1	1	Social media
25	1	2	2	10	0	1	0	1	0	0	0				4	0	0	1	1	2	2	2	3	1	1	3	1	Europe	1	1	2	0	1	1	Food, Water	0	1	Social media
25	1	3	3	2	0	1	0	1	1	1	1	Treating Physician		Flu	0	1	0	1	2	2	2	2	1	1	1	2	1	Europe, Gulf	0	0	0	0	1	1	Food	1	1	Social media
24	2	3	2	2	0	1	0	1	0	1	0				3	0	0	1	1	2	2	2	2	1	1	2	1	North America, Europe	0	0	0	0	1	0		0	1	Social media
25	2	3	2	4	0	1	0	1	0	0	0				4	0	0	1	1	3	1	2	3	1	1	2	1	Europe	0	0	0	0	1	0		1	1	Social media
23	2	3	4	2	0	1	0	1	1	0	0			Flu, Pneumococcal	4	0	0	1	3	3	2	2	2	1	1	3	1	Europe	0	0	0	1	1	0		0	0	Social media
26	2	3	4	4	0	1	0	1	0	1	0				3	0	0	1	1	3	3	3	3	1	1	2	1	North America	0	0	0	1	0	1	Food, Water	0	0	SMS
25	1	4	3	8	1	1	0	1	0	0	0			Flu, Pneumococcal, Td	0	0	1	1	1	2	2	2	2	1	1	2	1	Gulf	0	0	0	0	0	0		1	1	Social media
24	1	2	1	2	0	1	0	1	0	0	0				4	0	0	1	1	2	2	2	2	1	1	2	1	Europe	0	1	3	0	0	0		1	1	Social media
28	2	3	2	13	0	1	0	1	1	1	1			Flu	0	0	0	3	1	2	2	3	3	1	1	2	1	Europe	0	0	0	0	1	1	Insect Bites	1	1	Billboards
21	2	2	2	1	0	1	0	1	0	0	1	Treating Physician	HPV	Pneumococcal, Td	0	0	0	3	2	1	2	3	2	1	1	1	1	Europe	0	1	3	1	1	1	Water	0	1	Social media
25	1	3	2	2	0	1	0	1	0	0	0			Flu	0	0	0	3	1	2	2	1	2	1	1	1	1	Gulf	0	0	0	1	1	0		1	1	TV ads
26	1	3	4	3	0	1	0	1	0	0	0				3	0	0	2	2	3	1	1	2	3	3	3	1	Europe	0	0	0	1	0	0		0	1	Airlines, Airports, Travel Agencies
25	1	4	2	8	3	1	0	1	0	0	1	Treating Physician		Flu, Pneumococcal, Td	0	0	1	1	1	2	2	2	3	1	1	2	1	Europe	0	0	0	0	1	0		1	1	Social media
29	1	4	1	8	1	1	0	1	0	1	1			Flu, Pneumococcal, Td	0	0	1	1	1	2	2	2	2	1	1	2	1	Gulf	0	0	0	0	1	0		1	1	Social media
21	2	2	2	8	8	1	0	1	0	0	0				4	0	0	2	1	3	2	2	2	1	1	2	1	Gulf	0	0	0	0	1	0		0	1	Videotapes in hospital
24	2	4	1	2	0	1	0	1	0	1	0				3	0	0	3	3	3	3	3	2	1	1	3	1	Europe	0	0	0	1	1	0		1	1	Social media
56	2	3	1	0	0	1	0	1	0	0	0				4	0	0	3	2	1	2	3	1	2	2	3	1	Europe	0	0	0	1	1	1	Insect Bites	1	1	Social media
25	2	2	2	2	0	1	0	1	1	0	0				4	0	0	1	3	3	2	3	3	3	2	2	1	Europe	0	1	2	1	1	1		1	1	Social media
38	1	4	1	1	0	1	0	1	1	0	0				3	0	0	1	3	2	2	2	2	1	1	3	1	Asia	0	0	0	0	0	0		0	0	Social media
34	1	3	3	2	0	1	0	1	1	0	0				4	0	0	3	3	3	2	3	1	1	1	2	0			0	0	0	1	0		1	1	Social media
21	2	2	2	8	15	1	0	1	0	0	0			Flu	0	0	0	1	1	2	2	2	2	1	1	1	0			0	0	0	1	0		0	1	Social media
25	1	3	1	2	0	1	0	1	0	1	0				4	0	0	1	1	2	2	2	2	1	1	2	0			1	1	0	1	0		0	1	Social media
19	1	2	2	8	16	1	0	1	0	0	0				0	0	1	1	1	2	2	3	1	1	1	2	1	Europe	0	1	1	0	1	0		1	1	Billboards
22	2	3	3	2	0	1	0	1	0	1	1	Self			4	0	0	1	1	1	3	3	3	1	1	2	1	Europe	0	0	0	0	1	1	Medications and Vaccines	0	1	Social media
25	1	3	3	1	0	1	0	1	0	1	0				3	0	0	1	1	1	2	2	1	1	1	1	0			0	0	0	0	1	Food, Water	0	1	Social media
22	2	2	2	0	0	1	0	1	0	0	1	Treating Physician			0	1	0	1	1	3	2	2	3	1	1	3	1	North America, Europe	0	1	2	0	1	1		0	0	Social media
48	2	4	2	1	0	2	1	1	1	0	0			Td	0	0	0	3	3	3	2	2	1	1	1	1	0			1	1	0	1	1	Water	0	1	Social media
24	2	2	2	8	2	1	0	1	0	0	0			Pneumococcal, Td	0	0	0	1	1	2	2	2	2	1	1	2	1	Europe	1	1	2	1	1	1	Food	0	1	Social media
24	2	3	3	4	0	1	0	1	0	1	1		Flu Vaccine	Flu	4	0	0	3	3	1	3	3	3	3	3	1	1	Europe	0	1	1	1	1	1	Insect Bites	1	1	Social media
30	1	3	3	2	0	1	0	1	0	1	1	Pharmacist	Flu Vaccine		0	0	0	2	2	3	1	2	1	2	2	1	1	Asia	0	0	0	0	0	0		1	1	Social media
21	1	4	3	14	0	1	0	1	0	0	0				0	0	1	3	1	3	2	3	2	1	1	3	0			0	0	0	1	1	Food	0	1	Social media
22	1	3	2	14	6	1	0	1	0	0	1	Workplace Requirement	Flu Vaccine - Hepatitis A/B - Meningococcal - Tetanus	Pneumococcal, Td	0	0	1	2	1	3	2	3	2	1	1	2	1	Europe	0	1	3	0	1	0		1	1	Social media
21	2	2	2	14	0	1	0	1	0	0	0				0	0	1	1	1	1	1	1	1	1	1	1	1	Unspecified	0	1	2	1	1	0		0	0	Social media
24	2	4	2	8	2	1	0	1	0	0	0			Td	0	0	1	3	2	2	2	2	2	1	1	2	1	Asia	0	1	2	0	0	1		1	1	Social media
37	2	4	1	2	0	2	0	1	0	0	0				1	0	0	3	2	1	1	1	1	2	2	1	1	Europe, Gulf	0	0	0	0	1	1	Hand Hygiene	0	1	Billboards
23	2	2	1	2	0	1	0	1	0	0	1	Family Doctor	Flu Vaccine	Flu	0	0	0	1	1	2	3	2	3	1	3	3	1	Europe	0	1	1	0	1	0		0	1	Social media
37	2	3	1	8	7	1	0	1	0	1	1	Health Authorities	Flu Vaccine	Flu	0	0	1	1	1	2	2	2	2	1	1	2	1	Europe	0	1	2	0	0	0		1	1	Social media
25	1	2	3	12	0	1	0	1	0	1	0				3	0	1	3	3	3	2	3	2	1	1	1	0			0	0	0	0	0		0	0	Social media
44	2	3	3	4	0	1	0	1	0	0	0				4	0	0	3	1	2	2	2	3	1	3	2	1	Europe	0	0	0	1	1	1	Food	0	1	Social media
22	1	3	1	11	0	1	0	1	0	0	0				4	0	1	3	1	3	2	2	2	1	1	2	0			0	0	0	1	0		1	1	Social media
27	1	3	3	2	0	1	0	1	0	1	0				0	0	0	1	1	3	3	3	3	1	1	1	0			1	1	0	0	0		0	0	Social media
24	1	2	3	10	0	1	0	1	0	0	0				4	1	0	1	1	3	2	2	2	3	3	2	1	Europe	0	1	2	0	0	0		1	1	Billboards
28	2	3	2	13	0	1	0	1	1	1	1			Flu	0	0	0	3	1	2	2	3	3	1	1	2	1	Europe	1	0	0	0	1	1	Insect Bites	1	1	Billboards
58	2	3	2	0	0	2	0	1	0	0	0				4	0	0	3	3	3	3	3	3	3	3	3	1	Europe, Africa	0	1	3	1	1	1	Medications and Vaccines	1	1	Social media
27	1	2	1	15	0	1	0	1	0	0	1	Workplace Requirement	Yellow Fever	Flu	0	0	1	1	1	2	2	2	2	1	1	2	1	Europe	1	1	2	0	1	1	Insect Bites	1	1	Social media
68	1	3	2	2	0	2	0	1	0	0	1	Travel Clinic	Cholera - Typhoid		4	0	0	3	3	2	2	2	1	3	3	2	1	Europe	0	1	1	1	1	1	Water	0	1	Social media
23	1	3	2	4	0	1	0	1	0	0	1		HPV		2	0	0	1	1	2	2	2	2	1	1	2	1	North America	1	1	2	1	1	1	Hand Hygiene	1	1	Social media
27	2	3	2	2	0	1	0	1	0	0	0				4	0	0	1	1	3	2	3	1	1	1	1	0			1	3	1	1	0		1	1	Social media
20	1	2	2	8	9	1	0	1	0	0	1	Pharmacist	Hepatitis A/B	Td	0	0	0	1	1	2	2	2	2	1	1	2	0			1	3	0	1	1		0	1	Social media
25	2	4	2	8	3	1	0	1	0	0	1		HPV	Pneumococcal, Td	0	0	1	1	1	2	2	2	2	1	1	2	1	Gulf	0	1	3	1	1	0		1	1	Social media
21	2	2	1	8	9	1	0	1	0	0	0			Flu	4	0	0	1	3	2	2	2	3	1	1	2	0			1	2	0	1	1	Food, Water	1	1	Social media
22	2	2	1	8	9	1	0	1	1	1	0			Flu	3	0	0	3	3	2	2	2	1	3	3	1	1	Europe	0	0	0	0	1	0		0	0	Social media
18	2	2	5	8	9	1	0	1	0	0	0				4	0	1	1	3	1	2	2	3	1	1	2	1	Europe	0	1	2	0	1	1	Water	1	1	Social media
18	2	2	5	8	9	1	0	1	0	0	0				4	0	1	1	3	1	2	2	3	1	1	2	0			1	2	0	1	1	Water	1	1	Social media
25	1	3	1	2	0	1	0	1	0	0	0				4	0	0	1	1	3	2	2	3	1	1	2	0			1	1	1	1	1	Water	0	0	Social media
19	1	1	4	14	0	1	0	2	0	0	0				3	0	0	1	1	3	3	2	2	1	3	3	0			0	0	0	1	1	Water	1	1	Brochures/Flyers
22	1	2	4	2	0	1	0	1	0	0	0				3	1	0	3	1	3	1	3	1	3	2	1	1	Europe	0	0	0	1	1	1		0	0	Social media
19	1	2	2	8	9	1	0	1	1	0	0				3	0	1	1	1	2	2	2	2	1	1	1	1	Europe	0	1	2	0	0	0		1	1	Videotapes in hospital
24	2	3	3	8	4	1	0	1	0	0	1	Family Doctor	HPV	Hepatitis B	0	0	1	1	1	2	2	2	1	3	1	3	1	Asia	0	0	0	0	0	0		1	1	Social media
18	2	2	1	8	9	1	0	1	0	0	1				3	0	0	1	3	2	2	2	3	3	2	2	1	South America	1	1	2	1	1	1	Food, Water, Medications	0	1	Social media
25	1	3	5	2	0	1	0	2	1	0	1	Awareness Campaign		Td	0	0	1	1	1	3	2	2	1	1	1	2	1	Europe	0	1	3	0	1	1	Insect Bites	1	0	Social media
25	2	3	3	16	0	1	0	1	0	0	0			Td	3	0	0	1	1	2	2	2	2	1	1	1	0			1	2	1	1	0		0	1	Social media
25	2	3	3	8	9	1	0	1	0	0	0			Flu, Pneumococcal, Td	0	0	1	1	1	2	2	2	1	1	1	1	0			1	3	1	1	0		1	1	Social media
23	1	2	2	11	0	1	0	1	1	0	0				4	0	0	1	1	2	2	2	2	1	1	2	1	Europe	0	1	3	0	1	1		0	0	Billboards
25	2	3	1	4	0	1	0	1	0	0	1	Workplace Requirement	Flu Vaccine		3	0	0	3	1	2	2	2	2	3	3	1	1	Europe	0	0	0	0	1	1	Food, Water, Insect Bites	0	1	Social media
25	2	3	2	2	0	1	0	1	0	0	1	Family Doctor	Flu Vaccine	Flu	0	0	1	1	1	3	2	2	1	1	1	2	1	Europe	0	1	3	1	1	1	Water	1	1	Social media
27	1	2	2	6	0	1	0	1	0	0	0				4	0	0	3	1	3	2	3	2	1	1	3	1	Europe, Asia	0	0	0	0	1	1	Water	1	1	Social media
26	2	4	2	8	2	1	0	1	0	0	1	Family Doctor	Hepatitis B - Tetanus - HPV		0	0	0	1	1	3	2	2	1	3	1	2	0			0	0	0	1	0		1	1	Billboards
23	1	3	2	16	0	1	0	1	0	1	0				4	0	0	1	3	1	2	1	3	1	3	1	1	North America	0	0	0	0	0	0		0	1	Social media
32	2	2	5	2	0	1	0	1	0	0	1	Self		Flu, Td	0	1	1	2	2	2	2	3	1	1	1	2	0			1	3	1	1	0		1	1	Social media
22	2	3	2	8	10	1	0	1	0	1	0			Flu, Pneumococcal, Td	0	0	1	1	1	3	2	3	2	3	3	2	1	Asia	0	1	3	1	1	0		0	0	Social media
27	2	3	2	3	0	2	1	1	0	0	0				4	0	0	1	1	3	3	3	3	1	1	1	0			0	0	0	0	0		0	1	Social media
20	1	2	2	4	0	1	0	1	0	0	0				3	0	0	3	1	2	2	2	2	1	1	3	1	Europe, Africa	0	0	0	0	1	0		1	1	Social media
28	1	3	2	2	0	1	0	1	0	1	1	Self	Flu Vaccine	Flu	0	0	0	1	1	1	2	2	2	1	1	2	1	Asia	0	0	0	1	1	1	Water	1	1	Social media
56	2	2	1	4	0	2	1	1	0	0	0				0	0	0	3	3	3	2	3	1	3	3	3	1	Europe	0	0	0	0	1	0		1	1	Social media
29	2	3	2	4	0	2	1	1	0	0	0				4	0	0	3	3	2	3	3	1	3	3	1	1	Europe, Asia	0	0	0	0	0	0		0	1	Social media
25	2	3	3	1	0	1	0	1	0	0	0				3	0	0	1	1	3	2	2	1	1	1	2	1	Europe	0	0	0	0	0	1	Insect Bites	0	0	Social media
25	1	3	3	2	0	1	0	1	0	0	0				3	0	0	1	1	3	2	2	2	3	1	3	0			1	3	0	1	1	Medications and Vaccines	1	1	Social media
25	2	3	3	8	15	1	0	1	0	0	0				4	0	0	2	1	2	2	2	2	1	1	2	1	Africa	1	1	3	1	1	1		1	1	Social media
25	1	3	3	2	0	1	0	1	0	1	0				3	0	1	1	1	3	2	3	3	1	1	3	1	Europe	0	1	1	0	1	0		0	1	Social media
30	2	4	2	2	0	2	1	1	0	0	0				4	0	0	3	3	1	2	1	1	2	3	3	1	Europe	0	0	0	1	1	1	Medications and Vaccines	0	0	Social media
25	2	3	1	8	16	1	0	1	0	1	1	Workplace Requirement	Flu Vaccine		1	0	0	2	1	3	2	3	1	1	1	1	1	Africa	0	0	0	0	1	1	Food, Water	0	0	Billboards
26	2	3	2	2	0	1	0	1	0	0	0				4	0	0	1	1	2	3	2	2	1	1	3	1	Europe	0	1	1	1	1	0		0	1	Social media
21	2	2	2	8	2	1	0	1	0	0	1	Treating Physician	Hepatitis		4	0	1	1	3	3	2	3	3	3	3	3	1	Europe	0	1	2	0	1	1	Food, Water, Medications	0	1	Social media
46	2	3	2	2	0	4	1	1	0	0	1			Flu	4	0	0	1	1	1	2	2	1	1	1	1	1	Europe	0	0	0	1	1	1	Medications and Vaccines	0	1	Social media
53	2	3	2	4	0	2	1	1	0	0	1	OB-GYN	HPV	HPV	0	0	0	1	3	3	2	2	3	3	3	2	1	Europe	0	0	0	1	1	1	Insect Bites	0	0	Social media
56	2	3	2	4	0	2	0	1	0	0	0				4	0	0	1	1	3	2	2	3	1	1	1	0			0	0	1	1	0		1	1	Social media
25	2	3	3	8	9	1	0	1	0	1	0				3	0	0	3	2	2	2	2	1	1	1	2	0			1	3	0	1	1	Food, Insect Bites	1	1	Social media
32	1	3	2	1	0	1	0	1	0	1	1	Workplace Requirement	Hepatitis B	Td	0	0	0	1	1	3	2	3	2	1	3	1	1	Gulf	0	1	3	0	1	1	Water	1	1	TV ads
28	2	4	3	4	0	1	0	1	0	1	0				3	0	1	1	3	2	3	3	3	1	1	2	0			0	0	0	1	1	Medications and Vaccines	1	1	Social media
25	1	3	3	1	0	1	0	1	0	1	0			Flu, Pneumococcal, Td	4	0	0	1	1	3	3	1	1	3	3	3	1	Europe	0	0	0	0	1	0		0	1	Social media
27	2	3	1	14	0	2	0	1	0	0	1	Self	Flu Vaccine		3	0	0	1	1	2	2	2	3	1	1	2	1	Gulf	0	0	0	1	1	1	Medications and Vaccines	1	1	SMS
25	1	3	2	2	0	1	0	1	0	0	0				3	0	0	1	3	3	2	3	3	3	1	2	1	Europe	0	1	2	0	0	0		0	1	Social media
23	1	2	4	8	9	1	0	1	0	0	1	Workplace Requirement	Hepatitis B - Typhoid		2	0	0	1	1	3	2	2	1	1	1	2	1	Asia	0	0	0	0	1	1		1	1	Brochures/Flyers
34	1	3	3	2	0	1	0	1	0	1	0				3	0	0	3	1	3	2	2	2	1	2	1	1	Gulf, Asia	0	0	0	0	1	0		1	1	Social media
26	2	2	1	2	0	1	0	1	1	0	0				3	0	0	1	1	3	3	2	1	1	1	3	1	North America, Gulf	0	0	0	0	1	0		0	1	Social media
62	2	1	2	0	0	4	1	1	0	1	0				4	0	0	1	1	2	2	2	2	1	1	3	0			0	0	0	1	0		1	1	Doctor Recommendations
23	2	3	3	4	0	1	0	1	0	0	0				4	0	0	3	3	2	2	2	2	1	1	3	1	Middle East	0	1	3	0	1	0		1	1	SMS
49	2	3	1	11	0	2	1	1	1	0	0			Flu	3	1	0	3	1	3	2	2	2	1	2	1	0			0	0	0	1	0		1	0	SMS
22	2	2	2	14	0	1	0	1	0	0	0				4	0	0	3	1	2	2	2	2	1	1	3	1	Europe	0	0	0	0	1	0		1	1	Social media
25	2	3	3	11	0	1	0	1	0	0	0			Flu	4	0	0	1	1	1	1	2	3	1	1	2	1	Gulf	0	0	0	0	1	0		1	0	Social media
26	2	4	3	8	11	2	1	1	0	1	1	Treating Physician	Flu Vaccine - HPV	Flu	0	0	0	1	1	3	2	3	1	3	3	3	0			1	3	1	1	1	Medications and Vaccines	1	1	Social media
25	2	3	2	8	2	1	0	1	0	0	0			Flu	0	0	1	1	1	2	2	2	2	3	3	1	1	North America, Asia	0	1	2	0	0	0		1	1	Social media
38	1	3	2	2	0	2	1	1	0	0	1	Family Doctor	Flu Vaccine	Flu	4	0	0	1	1	2	2	2	2	1	1	3	0			0	0	0	1	0		1	1	Social media
27	1	2	1	3	0	1	0	1	0	0	0				4	0	0	3	1	2	2	2	2	1	3	3	1	Europe	0	1	2	0	1	0		1	1	Social media
25	2	2	2	2	0	1	0	1	0	1	1	OB-GYN	HPV		3	0	0	1	1	2	2	3	2	1	1	3	1	Europe	0	0	0	0	0	0		0	1	Social media
26	1	2	1	2	0	1	0	1	0	1	0				4	0	0	1	1	3	2	2	2	1	1	2	1	Europe	0	0	0	0	1	1	Food	1	1	Social media
32	1	4	2	8	16	1	0	1	0	0	1	Self	Hepatitis B	Hepatitis B	4	0	1	1	1	3	2	3	3	1	1	2	1	Asia	0	0	0	1	1	1	Food, Water	1	1	Social media
20	2	2	1	14	0	1	0	2	0	1	0				4	0	0	2	1	2	2	3	2	1	2	2	1	Europe, Asia	1	0	0	0	1	1		1	1	Social media
25	1	3	3	14	0	1	0	1	0	1	1	Family Doctor	Flu Vaccine	Flu	0	0	1	1	1	3	2	2	2	1	1	3	1	Unspecified	1	1	3	0	1	1		1	1	Social media
30	2	4	2	9	0	2	0	1	0	0	0				0	0	0	1	1	3	2	3	1	1	1	2	1	Europe	0	1	1	1	1	1		1	1	SMS
24	2	4	3	2	0	1	0	1	0	0	0				3	0	0	3	1	1	3	1	3	3	1	1	1	Europe	0	1	3	1	1	0		0	1	Awareness Campaigns
25	2	3	2	4	0	1	0	1	0	0	0			Pneumococcal, Td	0	0	1	3	1	2	2	2	2	1	1	2	0			0	0	0	1	0		1	1	Social media
46	2	3	1	2	0	2	1	1	1	0	1	OB-GYN	Flu Vaccine	Flu	0	0	0	3	1	2	2	2	2	1	1	2	1	Unspecified	0	1	3	1	1	1		1	1	Social media
25	2	3	3	8	2	1	0	1	0	0	1	OB-GYN	HPV	Td, HPV	0	0	1	1	1	3	2	3	3	1	1	2	0			0	0	1	1	1	Food	1	1	Social media
24	2	4	1	1	0	1	0	1	0	1	1		Flu Vaccine		3	0	0	1	1	2	2	2	1	1	1	3	0			0	0	0	1	0		0	0	Social media
22	1	4	3	8	16	1	0	1	0	0	0				4	0	1	1	1	2	2	1	1	1	1	2	1	Europe, Africa	1	1	3	0	1	0		1	1	Social media
24	2	3	3	8	11	1	0	1	1	0	1	Family Doctor	Flu Vaccine		4	0	0	1	1	2	2	2	2	3	1	3	0			0	0	0	1	0		1	1	Social media
34	2	2	3	2	0	2	1	1	0	1	0				4	0	0	3	1	2	2	2	2	3	3	3	0			0	0	1	1	0		1	1	SMS
63	2	1	1	11	0	2	1	1	0	1	0				2	0	1	1	1	1	2	2	1	1	1	1	0			0	0	0	1	1		1	1	Social media
56	1	3	2	12	0	2	1	1	0	0	0				4	0	0	3	1	2	2	2	2	1	1	1	1	Europe	0	0	0	0	1	0		0	1	Social media
25	1	4	1	8	9	1	0	1	0	0	1		Hepatitis B	Flu	3	0	1	1	1	2	2	3	2	3	1	2	0			1	3	0	1	1	Medications and Vaccines	1	1	SMS
21	1	4	2	14	6	1	0	1	0	0	1	Workplace Requirement	Flu Vaccine - Hepatitis A/B - Meningococcal - Tetanus	Td, Meningococcal	0	0	1	1	1	3	2	3	2	1	1	2	1	Unspecified	0	1	3	1	1	1	Insect Bites	1	1	Social media
23	2	3	1	13	0	1	0	1	0	0	0				4	0	0	3	3	3	3	1	3	1	1	2	0			0	0	1	1	1		0	1	SMS
50	2	4	2	2	0	2	1	1	0	1	0				4	0	0	3	1	3	2	3	3	3	3	3	1	Europe	0	0	0	0	1	1		1	1	Social media
35	1	3	1	2	0	2	1	1	0	0	0				1	0	0	3	2	1	1	1	1	2	2	3	1	Gulf	0	0	0	0	1	0		1	1	Airlines, Airports, Travel Agencies
26	2	4	2	9	0	1	0	2	0	0	0				4	0	0	1	1	2	2	3	2	1	1	2	1	Gulf	0	1	1	0	1	0		0	0	Social media
26	2	4	2	9	0	1	0	2	0	0	0				4	0	0	1	1	2	2	3	2	1	1	2	0			1	1	0	1	0		0	0	Social media
31	2	3	1	8	7	1	0	1	0	1	1	Workplace Requirement			4	0	1	1	1	2	2	2	2	1	1	2	1	Middle East	0	0	0	0	0	0		0	1	Social media
37	2	3	1	1	0	2	1	1	0	0	1	OB-GYN	HPV	Flu	0	0	0	1	1	2	2	2	2	1	1	2	0			0	0	1	1	1	Food	0	1	Social media
43	2	4	2	4	0	2	1	1	2	1	0			Flu	0	0	0	1	1	1	2	2	1	1	2	2	0			1	1	1	1	1		1	1	Brochures/Flyers
23	2	3	1	14	6	1	0	1	0	0	1	Family Doctor	HPV	Flu, Td	0	0	1	1	1	2	2	2	2	1	1	2	0			1	2	1	1	1	Insect Bites	1	1	Social media
23	2	3	1	14	6	1	0	1	0	0	1	Workplace Requirement	Hepatitis A/B - Meningococcal	Flu, Pneumococcal, Td	0	0	1	1	1	2	2	2	2	1	1	2	0			1	3	1	1	1	Medications and Vaccines	1	1	Social media
49	2	3	2	4	0	2	1	1	1	0	0				4	0	0	3	3	1	3	3	1	3	3	1	1	North America	0	0	0	0	1	0		1	1	Social media
42	2	4	1	11	0	1	0	1	0	0	0			Flu	4	0	0	3	3	3	3	3	3	3	3	3	1	North America	0	0	0	1	1	1	Water	0	1	Social media
25	2	3	2	1	0	1	0	1	0	0	0				0	0	0	1	3	3	2	3	1	2	2	1	1	North America	0	0	0	1	1	0		1	1	Social media
42	2	4	1	11	0	1	0	1	0	0	0			Flu	4	0	0	3	3	3	3	3	3	3	3	3	1	Europe, Middle East	0	0	0	1	1	1	Water	0	1	Social media
54	2	2	2	2	0	2	1	1	0	1	1		Pneumococcal	Flu, Pneumococcal	0	0	0	1	1	2	2	2	2	1	1	2	1	North America, Europe	1	1	2	1	1	1	Food, Water	1	1	Social media
25	2	3	2	14	6	1	0	1	0	0	1	Workplace Requirement	Flu Vaccine	Flu, Td	0	0	1	1	1	2	2	2	2	1	1	2	1	Europe, Gulf	0	1	2	0	1	0		1	1	Social media
23	2	3	2	8	2	2	0	1	0	1	1	Workplace Requirement	Flu Vaccine - Tetanus - Varicella		3	0	0	2	1	2	2	2	2	1	1	1	1	Europe, Gulf	0	0	0	0	1	0		1	1	SMS
23	2	3	2	8	2	2	0	1	0	1	1	Workplace Requirement	Flu Vaccine - Tetanus - Varicella		3	0	0	2	1	2	2	2	2	1	1	1	1	Europe	0	0	0	0	1	0		1	1	SMS
27	2	3	1	2	0	2	0	1	0	0	1	Workplace Requirement	Flu Vaccine	Flu	0	0	0	1	1	3	2	3	3	1	1	1	1	North America	0	0	0	1	1	1	Medications and Vaccines	1	1	Videotapes in hospital
25	2	3	2	1	0	1	0	1	0	0	0				0	0	0	1	3	3	2	3	1	2	2	1	0			0	0	1	1	0		1	1	Social media
53	1	1	4	13	0	2	1	1	2	1	0				3	0	0	1	1	1	2	3	1	3	3	1	0			1	2	1	1	1	Food	0	0	Billboards
23	2	3	1	14	6	1	0	1	0	0	1	Family Doctor	HPV	Flu, Td	0	0	1	1	1	2	2	2	2	1	1	2	0			1	2	1	1	1	Insect Bites	1	1	Social media
23	2	3	1	14	6	1	0	1	0	0	1	Family Doctor	HPV	Flu, Td	0	0	1	1	1	2	2	2	2	1	1	2	0			1	2	1	1	1	Insect Bites	1	1	Social media
25	2	3	3	1	0	2	1	1	0	0	1		Flu Vaccine	Flu, Td	0	0	0	1	3	3	3	3	1	3	3	3	0			1	3	0	1	1	Water	1	1	Social media
55	2	3	1	13	0	2	1	1	0	1	1		HPV		3	0	0	3	1	3	3	2	3	1	1	3	1	Gulf	0	0	0	0	0	0		0	0	Social media
29	1	3	1	5	0	2	1	1	0	0	0				3	0	0	1	1	2	2	2	1	1	1	2	1	Africa	0	0	0	0	0	0		0	0	Social media
27	2	3	1	6	0	2	1	1	0	0	1	OB-GYN	HPV	Flu	0	0	0	1	1	3	2	3	3	1	1	2	0			0	0	0	0	0		0	0	Social media
33	1	3	1	2	0	2	1	1	0	0	0				3	0	0	1	1	2	3	3	3	1	1	2	0			0	0	0	0	0		0	0	Social media
23	2	3	1	14	6	1	0	1	0	0	1	Family Doctor	HPV	Flu, Td	0	0	1	1	1	2	2	2	2	1	1	2	1	Asia	0	1	2	1	1	1	Insect Bites	1	1	Social media
24	2	3	1	8	1	1	0	1	0	1	1	Workplace Requirement	Hepatitis B		4	0	1	1	3	1	2	2	1	1	1	1	1	Europe	0	1	2	0	1	0		1	1	Social media
22	1	2	2	1	0	1	0	1	0	1	1		Flu Vaccine	Flu	0	0	0	1	3	3	3	2	1	1	3	3	0			0	0	0	0	0		0	1	Social media
29	1	3	2	8	16	1	0	1	0	0	1			Flu	4	0	1	1	1	1	1	1	1	1	1	1	1	Africa	0	1	2	0	0	0		0	0	Brochures/Flyers
21	1	4	2	8	16	1	0	1	0	1	0			Td	3	1	0	3	2	2	2	2	2	2	2	2	1	North America	1	0	0	0	0	0		1	1	Social media
27	2	4	1	8	3	2	0	1	0	0	1	Treating Physician	Flu Vaccine - Tetanus - HPV	Flu, Td	0	0	1	1	1	2	2	2	2	1	1	2	0			1	3	1	1	1		1	1	Social media
49	1	4	2	12	0	2	1	1	0	0	0				4	0	1	1	1	2	2	2	1	1	1	1	0			0	0	0	0	1		1	1	Social media
22	1	2	2	4	0	1	0	1	0	0	0				3	0	0	1	1	2	2	2	2	1	1	2	1	Europe	0	0	0	1	1	0		0	0	Social media
21	1	2	2	16	0	1	0	1	0	1	0				4	1	0	2	2	1	1	2	1	2	2	1	1	Europe	1	0	0	0	0	0		1	1	Social media
20	1	2	2	14	0	1	0	1	0	0	1	Self		Td, Typhoid, Meningococcal	4	0	1	1	1	2	2	2	1	1	3	2	1	Middle East	0	0	0	0	1	1	Water	1	0	Social media
25	2	3	3	8	15	1	0	1	0	1	1	Workplace Requirement	Flu Vaccine	Flu	3	0	1	1	1	1	2	2	1	1	1	2	1	Europe, Gulf	0	1	1	0	0	1	Insect Bites	1	1	SMS
25	2	3	2	8	2	1	0	1	0	0	0				4	0	0	1	1	3	2	3	2	1	1	2	1	Europe	0	0	0	0	1	1	Food, Water	0	1	Social media
46	1	3	2	16	0	2	1	1	0	0	0				4	0	0	1	1	3	3	3	2	1	1	2	1	Europe	0	1	3	1	1	1	Allergies	0	1	Social media
29	1	3	2	1	0	1	0	1	0	1	0				3	0	0	1	1	3	3	2	2	1	1	3	1	Europe	0	0	0	0	1	0		1	1	Billboards
27	2	3	1	2	0	1	0	1	0	0	0				4	0	0	1	1	3	2	2	2	1	1	2	1	Europe	0	0	0	0	1	1	Food, Water	0	1	Social media
31	2	4	2	8	9	1	0	1	0	0	1	Treating Physician	Pneumococcal	Td	0	0	0	1	1	1	2	3	2	1	1	2	1	Unspecified	0	1	3	0	0	0		1	1	Social media
27	1	3	2	1	0	1	0	1	0	0	0				4	0	0	3	3	3	3	3	1	3	3	3	1	Europe, Asia, Africa	1	0	0	0	1	0		0	1	Social media
28	2	3	2	10	0	2	0	1	0	1	1	Travel Clinic			0	0	0	1	2	2	1	3	2	1	1	2	1	Europe, Gulf	0	1	3	1	0	1	Medications and Vaccines	1	1	Social media
25	2	4	2	8	3	1	0	1	0	0	1	Workplace Requirement		Flu, Pneumococcal, Td	0	0	1	3	1	2	2	2	2	1	1	2	1	Europe	0	1	3	1	0	1		1	1	Social media
33	1	4	2	13	0	2	1	1	0	0	0				4	0	0	1	1	1	2	2	1	1	1	1	0			0	0	0	0	0		0	1	Social media
54	2	2	2	0	0	2	1	1	0	0	0				3	0	0	3	1	2	2	2	2	1	1	3	1	Europe, Gulf	0	1	3	1	1	1	Insect Bites	1	1	Social media
49	1	3	2	1	0	2	1	1	1	1	0				3	0	0	1	1	3	2	2	2	1	1	3	1	Africa	0	0	0	1	1	0		0	1	Social media
22	2	4	1	8	16	1	0	1	0	0	0				4	0	0	1	1	3	3	2	2	3	3	1	1	Europe	0	0	0	1	1	1	Water	0	0	Social media
20	2	2	1	8	16	1	0	1	0	0	0			Flu	4	0	0	1	1	1	1	1	1	1	1	3	1	Europe	0	0	0	0	1	0		1	1	Social media
26	2	3	2	1	0	1	0	1	0	0	0				4	0	0	1	1	3	3	3	1	1	1	1	0			0	0	0	1	1	Insect Bites	0	1	Social media
28	1	1	2	12	0	1	0	1	0	1	0				4	0	0	1	1	1	3	3	1	1	1	1	1	Europe	0	1	2	0	1	0		0	1	Social media
27	2	3	2	2	0	2	0	1	0	1	0				4	0	0	1	1	3	2	3	2	1	1	1	1	Europe	0	0	0	1	1	0		0	1	Social media
27	1	3	2	1	0	1	0	1	0	1	1		Tetanus - Cholera		3	0	0	3	1	2	2	3	2	1	1	3	1	Europe	0	0	0	1	1	1	Infectious Diseases	1	1	Social media
30	2	4	2	1	0	1	0	1	0	0	0			Flu	0	0	0	1	1	3	2	3	3	3	3	1	1	Gulf	0	0	0	1	1	0		0	1	Social media
53	2	3	2	4	0	1	0	1	0	0	0				4	0	0	1	1	3	1	1	1	3	1	2	1	Europe	0	1	1	0	1	0		0	0	Social media
26	2	3	2	2	0	1	0	1	0	0	1	Travel Clinic	Tetanus	Td	3	0	0	3	1	3	2	3	3	1	1	3	0			1	3	0	1	1	Medications and Vaccines	1	1	Social media
46	2	3	2	0	0	2	1	1	0	1	0				3	0	0	1	1	3	3	3	3	1	1	3	1	Europe	0	1	2	1	1	1	Infectious Diseases	1	1	SMS
32	2	3	2	2	0	2	1	1	0	0	0				4	0	0	3	1	2	2	1	1	1	1	2	1	Europe	0	0	0	0	1	0		0	1	Social media
22	2	2	1	8	9	1	0	1	0	0	1	Treating Physician	Flu Vaccine - Tetanus	Flu, Td	0	0	0	1	1	3	2	2	1	1	1	1	0			0	0	1	1	0		0	0	SMS
44	2	2	3	0	0	2	1	1	0	0	0				3	0	0	1	1	2	2	2	2	1	3	2	0			0	0	0	0	0		0	0	Videotapes in hospital
19	2	2	2	1	0	1	0	1	0	0	0				0	0	0	1	3	3	2	1	3	1	1	1	0			0	0	0	0	0		0	0	Social media
25	2	3	2	1	0	1	0	1	1	0	1	Treating Physician	Rubella	Flu	0	0	0	1	1	3	2	3	2	1	1	2	1	Europe	0	1	3	1	1	1	Water	1	1	Social media
31	1	3	2	2	0	1	0	1	0	0	0				4	0	0	1	1	3	3	3	2	1	1	3	1	Europe	0	0	0	1	1	0		1	1	Social media
28	2	3	2	4	0	2	1	1	0	1	0				4	0	0	3	1	2	2	2	2	1	1	1	0			0	0	0	1	1	Medications and Vaccines	0	0	Social media
31	2	3	2	2	0	2	1	1	0	0	1		Tetanus	Flu	0	0	0	1	1	2	2	2	2	1	1	2	1	Europe	0	1	3	1	1	1	Water	1	1	Billboards
22	2	2	1	8	9	1	0	1	0	0	1	Treating Physician	Flu Vaccine - Tetanus	Flu, Td	0	0	0	1	1	3	2	2	1	1	1	1	1	Gulf	1	0	0	1	1	0		0	0	SMS
27	1	3	2	1	0	1	0	1	1	0	1	Pediatrician	Meningococcal	Td	0	0	0	1	1	2	2	2	1	1	1	2	0			1	1	1	1	0		1	1	Social media
44	2	2	3	0	0	2	1	1	0	0	0				3	0	0	1	1	2	2	2	2	1	3	2	0			0	0	0	0	0		0	0	Videotapes in hospital
22	2	3	1	2	0	1	0	1	0	1	0				4	0	0	1	1	3	3	3	3	1	1	2	1	Gulf	1	1	1	0	0	0		0	1	Social media
27	1	3	2	1	0	1	0	1	1	0	1	Pediatrician	Meningococcal	Td	0	0	0	1	1	2	2	2	1	1	1	2	1	Europe	0	1	1	1	1	0		1	1	Social media
26	2	3	1	4	0	1	0	1	0	0	0				3	0	0	1	1	2	2	2	1	1	1	3	0			0	0	0	1	0		0	1	Social media
25	2	3	1	1	0	1	0	1	0	0	0				3	0	0	1	1	2	2	1	2	1	1	2	1	Gulf	0	1	3	0	1	1	Water	0	1	Social media
33	1	3	1	10	0	2	1	1	0	1	0				4	0	0	1	1	2	2	2	2	1	1	2	0			0	0	1	1	0		0	1	Billboards
34	1	4	1	2	0	2	1	1	0	0	0				4	0	0	1	1	2	2	2	2	3	1	2	1	Europe	0	0	0	0	0	0		0	1	Billboards
32	1	3	2	2	0	1	0	1	0	1	0				4	0	0	1	3	3	1	1	1	3	3	3	1	Unspecified	0	0	0	1	1	0		1	0	Social media
27	2	3	1	2	0	1	0	1	0	0	0			Flu	4	0	0	1	1	3	2	2	3	1	1	2	0			0	0	1	1	1		0	0	Social media
26	1	2	1	2	0	1	0	1	0	1	1	Family Doctor		Flu	0	0	0	1	3	1	2	3	3	1	1	2	1	Gulf, Africa	0	1	2	1	1	0		1	0	Social media
29	2	4	1	2	0	1	0	1	0	0	0			Flu	3	0	0	1	1	3	3	3	1	3	3	1	1	Gulf	0	0	0	0	1	0		0	0	Social media
21	1	2	1	8	16	1	0	1	0	0	0			Flu	0	0	1	1	1	3	2	3	3	3	3	3	1	Europe	0	1	1	0	1	0		1	1	Social media
20	2	2	2	14	0	1	0	1	0	0	1	Treating Physician	HPV		0	0	1	3	1	2	2	2	3	3	3	2	1	Gulf	0	0	0	1	1	1	Food, Insect Bites	1	1	Billboards
19	2	2	2	0	0	1	0	1	0	0	1	Family Doctor	HPV	Flu, Pneumococcal, Td	0	0	0	3	1	3	2	2	3	3	1	3	1	Europe	0	0	0	1	0	1	Food, Medications	0	0	Social media
21	2	2	1	14	0	1	0	1	0	0	0				4	1	0	1	1	2	2	2	2	1	1	2	1	Gulf	0	0	0	1	1	0		1	1	Social media
19	1	2	1	3	0	1	0	1	0	0	1	Workplace Requirement		Flu	0	0	1	1	1	2	2	2	2	3	3	2	1	North America	0	1	2	0	0	1	Food	1	1	Brochures/Flyers
20	1	2	1	14	0	1	0	1	0	1	0				4	0	0	3	1	2	2	2	2	1	1	3	1	Europe	0	0	0	0	1	1		1	1	Social media
18	1	2	2	14	0	1	0	2	0	0	0				0	0	0	1	1	2	2	2	2	3	1	3	1	Europe	0	0	0	0	0	0		0	1	Social media
21	2	2	2	1	0	1	0	1	0	0	0			Flu	0	0	0	1	1	2	2	2	1	1	1	1	1	Europe, Middle East	0	0	0	0	0	0		0	0	Social media
22	1	3	2	14	6	1	0	1	0	0	1	Family Doctor	Flu Vaccine		0	0	1	1	1	2	2	2	2	1	1	2	0			1	1	1	1	1	Water	1	1	SMS
33	1	3	1	2	0	2	1	1	0	0	0				3	0	0	1	1	2	3	3	3	1	1	2	1	Europe	0	0	0	0	0	0		0	0	Social media
26	2	3	1	8	15	1	0	1	0	0	0			Flu	0	0	0	1	1	2	2	2	2	3	1	2	0			1	3	1	1	1	Water	1	1	Social media
23	1	2	1	1	0	1	0	1	0	0	1	Pharmacist		Flu	0	0	0	1	1	2	2	3	3	1	1	2	1	Gulf	0	1	2	0	1	0		0	1	Social media
25	1	3	1	1	0	1	0	1	0	1	0				3	0	0	1	1	3	3	3	3	3	3	3	1	Europe	0	0	0	0	1	0		0	1	Social media
44	2	3	2	8	7	2	1	1	0	0	1	Family Doctor	Flu Vaccine - Hepatitis B	Flu, Hepatitis B	0	0	1	1	1	2	2	2	2	1	1	2	1	Gulf	0	1	3	1	1	0		1	1	Social media
25	1	3	1	1	0	1	0	1	0	1	0				3	0	0	1	1	3	3	3	3	3	3	3	0			0	0	0	1	0		0	1	Social media
26	1	3	1	8	10	1	0	1	0	0	0				3	0	0	1	1	2	2	2	2	1	1	2	1	North America	0	1	2	1	1	1	Food	1	1	Social media
27	1	4	1	8	3	1	0	1	0	1	1	Workplace Requirement		Flu, Pneumococcal, Td	0	0	1	1	1	2	2	3	3	1	1	2	1	North America	0	1	3	0	0	0		1	1	Social media
24	2	3	1	8	3	1	0	1	0	0	0				3	0	0	1	1	2	2	2	2	1	1	2	1	Europe	0	1	1	0	1	0		0	1	Social media
27	1	4	1	8	3	1	0	2	0	0	0			Flu, Td	4	0	1	1	1	2	2	2	2	1	1	2	1	North America	0	0	0	0	0	0		1	1	Social media
24	2	3	1	8	3	1	0	1	0	0	0				3	0	0	1	1	2	2	2	2	1	1	2	0			1	1	0	1	0		0	1	Social media
55	1	2	1	2	0	2	1	1	0	1	0				3	0	0	1	1	3	3	2	2	1	3	2	0			0	0	0	0	0		0	0	SMS
50	2	1	1	16	0	2	1	1	0	1	0				2	0	0	1	1	2	2	2	2	1	1	2	1	North America, Europe	0	0	0	0	0	0		0	0	SMS
75	2	2	1	0	0	4	1	2	2	0	1	Treating Physician		Flu, Pneumococcal	0	0	0	1	1	2	2	2	2	1	1	2	0			1	1	1	1	0		0	1	Social media
25	1	3	3	12	0	1	0	1	1	1	0				4	0	0	1	1	2	2	2	2	1	1	2	1	Europe	0	0	0	1	1	0		0	1	Social media
22	2	2	1	8	2	1	0	1	0	0	1	OB-GYN	HPV	HPV	0	0	0	1	1	2	2	2	2	1	1	2	1	Europe	0	0	0	0	1	0		0	0	Social media
22	2	2	1	8	2	1	0	1	0	0	1	OB-GYN	HPV	HPV	0	0	0	1	1	2	2	2	2	1	1	2	1	North America	0	0	0	0	1	0		0	0	Social media
31	2	4	4	11	0	2	0	1	0	0	1	OB-GYN	HPV	HPV	0	0	0	1	1	2	2	2	2	1	1	2	0			1	2	1	1	0		0	1	Social media
54	1	2	1	6	0	2	1	1	0	1	0				3	0	0	1	1	3	3	2	2	2	1	1	0			1	2	1	1	1	Food	0	1	Social media
45	2	2	2	0	0	2	1	1	1	1	0				3	0	0	3	1	1	2	2	2	1	1	3	1	North America	0	0	0	0	1	0		0	0	Social media
31	2	4	4	11	0	2	0	1	0	0	1	OB-GYN	HPV	HPV	0	0	0	1	1	2	2	2	2	1	1	2	1	Africa	0	1	2	1	1	0		0	1	Social media
20	2	2	1	14	0	1	0	1	0	0	1	Workplace Requirement	Flu Vaccine - Tetanus	Flu, Td	0	0	1	1	1	2	2	3	2	1	1	2	1	North America, Asia	0	1	2	0	1	1	Water	1	1	Billboards
19	2	2	1	14	0	1	0	1	0	0	1	Family Doctor	Flu Vaccine - HPV	Flu, HPV	0	0	0	1	1	2	2	2	2	1	1	2	1	North America, Asia	0	0	0	0	1	0		0	1	Billboards
19	2	2	1	14	0	1	0	1	0	0	1	Family Doctor	Flu Vaccine - HPV	Flu, HPV	0	0	0	1	1	2	2	2	2	1	1	2	1	Europe	0	0	0	0	1	0		0	1	Billboards
33	1	3	1	5	0	2	1	1	0	0	0				4	0	0	1	1	2	2	3	3	1	1	2	1	Australia	0	0	0	1	1	0		0	1	Social media
31	2	2	4	5	0	1	0	2	0	0	0				4	0	1	1	1	2	2	3	3	1	3	2	1	Asia	0	1	1	0	1	0		0	0	Social media
27	2	2	1	5	0	1	0	1	0	1	0			Flu	0	0	0	1	1	2	2	1	1	1	2	2	1	Europe	0	1	2	0	1	1	Insect Bites	0	1	Social media
30	2	3	1	8	2	1	0	1	0	0	1	OB-GYN	HPV		3	0	0	1	1	2	2	2	2	1	1	2	0			0	0	0	1	1		0	1	Social media
28	1	3	1	8	10	1	0	1	0	0	0				4	0	0	1	1	3	2	2	1	1	2	2	0			1	2	0	1	1	Infectious Diseases	0	1	Social media
28	1	3	1	8	10	1	0	1	0	0	0				4	0	0	1	1	3	2	2	1	1	2	2	1	North America	0	1	2	0	1	1	Infectious Diseases	0	1	Social media
63	2	3	1	0	0	2	1	1	1	0	1	Family Doctor		Flu, Pneumococcal	0	0	0	1	1	3	2	2	3	1	1	2	0			0	0	0	1	1	Food	0	1	Social media
42	1	2	3	8	7	2	1	1	0	1	1	Workplace Requirement		Flu, Td, Hepatitis A/B, meningococcal	0	0	1	1	1	2	2	2	2	1	1	2	1	North America	1	1	2	1	1	1	Food	1	1	Social media
28	2	3	1	2	0	1	0	1	1	0	1	Treating Physician		Flu, Pneumococcal	0	0	0	1	1	3	2	3	2	1	1	3	1	Europe	0	1	2	1	1	1	Medications and Vaccines	0	1	Social media
60	1	2	1	13	0	2	1	1	0	1	0				3	0	0	1	1	3	1	1	2	3	3	1	0			1	1	1	1	1	Food	0	0	Billboards
40	1	2	1	13	0	2	1	1	0	1	0				4	0	0	1	1	1	1	2	2	3	3	1	1	Africa	1	1	1	1	0	0		0	0	Social media
32	2	2	2	16	0	2	1	1	0	0	0				3	0	0	1	1	2	3	3	2	1	1	3	0			1	2	0	0	1	Water	0	1	Social media
54	1	1	1	2	0	2	1	1	1	0	0				3	0	0	1	1	2	2	2	3	3	3	2	1	Europe	0	1	2	1	1	1	Food	0	0	Brochures/Flyers
24	1	2	1	2	0	1	0	1	0	0	1	Family Doctor		Flu, Td	0	0	0	1	2	2	2	3	2	1	1	3	0			1	2	0	1	1	Food	1	1	Social media
39	1	2	1	4	0	1	0	1	0	1	1	Family Doctor		Flu	0	0	0	1	1	2	2	3	2	1	1	3	0			1	2	1	1	1	Water	0	0	Social media
43	1	1	3	6	0	2	1	1	0	1	0				3	0	0	1	1	2	2	2	2	3	1	3	0			1	3	0	0	1	Food	0	1	Brochures/Flyers
35	2	2	5	0	0	2	1	1	0	0	1	OB-GYN		Flu, Td	0	0	0	1	1	2	3	2	2	1	1	2	0			1	2	1	1	1	Insect Bites	1	1	SMS
30	1	4	1	2	0	2	1	1	0	0	1	Self	Flu Vaccine		4	0	0	1	1	2	2	2	2	1	1	1	1	Europe	0	0	0	0	0	0		1	0	Social media
27	2	2	1	8	7	1	0	1	0	1	1	Workplace Requirement	Flu Vaccine - Hepatitis A/B		4	0	1	1	1	2	2	2	2	1	1	3	1	Europe, Africa, Gulf	0	1	1	1	1	1	Insect Bites	1	1	Social media
28	1	3	2	1	0	1	0	1	0	1	0				3	0	0	1	1	3	2	3	3	1	1	2	0			1	1	1	1	1	Food	1	1	Social media
38	2	3	1	8	8	2	1	1	0	1	1		Flu Vaccine	Flu	4	1	1	1	1	3	2	2	1	3	3	2	1	Europe, Africa	1	0	0	0	0	0		0	1	Brochures/Flyers
46	2	4	2	16	0	1	0	1	0	1	1	OB-GYN	HPV	MMR	0	0	0	2	1	3	1	1	1	3	3	1	1	Gulf	0	1	2	0	1	0		1	1	Social media
22	2	3	1	2	0	1	0	1	0	1	1	Family Doctor	HPV		2	0	0	1	1	2	3	2	1	1	1	2	1	Europe, Africa	0	0	0	0	1	1	Water	1	1	Social media
25	2	4	2	2	0	2	1	1	0	1	0				3	0	0	1	1	2	2	2	2	1	1	3	0			0	0	1	1	1	Water	1	1	Social media
35	1	4	2	2	0	2	1	1	0	1	0				3	0	0	1	1	2	2	2	2	1	1	2	0			0	0	1	1	0		0	1	Social media
45	1	3	1	2	0	2	1	1	1	1	0				3	0	0	3	1	2	2	2	2	1	1	3	0			0	0	0	0	0		0	0	Social media
67	2	2	5	0	0	2	1	1	3	0	0				3	0	0	3	1	3	2	1	1	1	1	1	0			0	0	0	1	0		0	0	Social media
34	1	4	1	2	0	2	1	1	0	0	0				4	0	0	1	1	2	2	2	2	3	1	2	0			0	0	0	0	0		0	1	Billboards
37	2	3	1	2	0	2	1	1	0	1	0			Flu	0	0	0	1	1	2	2	2	2	1	1	2	1	Gulf	0	1	1	0	1	0		0	0	Social media
28	2	3	1	2	0	2	0	1	0	1	0				3	0	0	3	3	3	2	2	3	3	2	2	0			0	0	0	0	1	Insect Bites	0	0	Social media
57	1	1	5	15	0	2	1	1	1	1	0				3	0	0	1	1	1	3	2	2	1	1	1	0			1	2	1	1	1	Food	0	0	SMS
32	2	2	3	0	0	2	1	1	0	0	1	Family Doctor		Flu	0	0	0	1	1	3	2	3	3	1	1	2	0			1	2	1	1	1	Insect Bites	0	0	Social media
64	1	2	3	0	0	2	1	1	0	1	0				3	0	0	1	1	3	2	2	2	1	1	2	1	Asia	1	1	3	1	1	0		0	1	Videotapes in hospital
25	1	2	2	1	0	1	0	1	0	0	1	Family Doctor		Flu, Td	0	0	0	1	1	2	2	2	2	1	1	3	1	Europe	0	1	2	1	1	1	Food	1	1	Social media
34	1	3	2	8	7	2	0	1	0	1	1	Family doctor	Flu Vaccine	Flu	0	0	1	1	1	2	2	2	2	1	1	2	0			0	0	1	0	0		1	1	Social media
29	1	3	5	8	7	2	1	1	0	1	0			Flu	0	0	1	1	1	2	2	1	1	1	1	2	0			0	0	0	0	0		1	1	Social media
52	2	3	2	8	7	2	1	1	0	1	1		Flu Vaccine	Flu	0	0	1	1	1	2	2	2	2	1	1	1	0			0	0	0	0	0		0	0	Social media
42	2	3	1	0	0	2	1	1	1	1	0				3	0	0	3	1	2	2	3	2	1	1	3	0			0	0	0	0	0		0	0	Social media
52	1	1	3	12	0	2	0	1	1	1	1	Treating Physician		Flu, Pneumococcal, Td	0	0	0	1	1	2	3	2	2	1	1	2	0			1	1	0	1	1	Water	0	0	Social media
36	2	1	1	0	0	2	1	1	0	0	0				3	0	0	1	1	2	2	2	2	1	1	1	1	Europe	1	1	2	1	1	1	Insect Bites	0	1	Social media
39	2	2	2	8	7	2	1	1	1	1	1	Workplace Requirement		Flu, Td	0	0	1	1	1	2	2	2	2	1	1	2	1	Europe	0	1	2	1	1	1	Food	1	1	Social media
29	1	2	3	1	0	1	0	1	0	1	0				3	0	0	1	1	2	1	2	2	1	1	2	0			1	3	1	1	1	Food	0	1	Social media
70	2	1	3	0	0	2	1	1	2	1	1			Flu, Pneumococcal, Td	0	0	0	1	1	2	2	3	3	1	1	2	1	Asia	0	1	2	1	1	0		0	0	Brochures/Flyers
51	1	2	3	2	0	2	1	1	1	0	0				3	0	0	1	1	2	3	3	2	1	1	2	0			1	2	0	1	1	Food	1	1	Social media
51	1	1	3	2	0	2	1	1	2	1	0				1	0	0	2	1	3	1	1	1	2	3	3	0			1	2	1	1	1	Food	0	0	Brochures/Flyers
46	1	1	3	16	0	2	1	1	0	1	0				3	0	0	1	1	2	2	2	2	1	1	1	0			1	2	1	1	1	Food	0	0	Social media
32	2	2	3	4	0	2	0	1	0	0	0				3	0	0	1	1	2	3	3	2	1	1	2	1	Middle East	1	1	1	0	0	1	Water	1	1	Videotapes in hospital
29	1	3	1	16	0	1	0	2	0	0	1				0	0	1	1	1	3	2	2	2	1	3	2	1	North America, Gulf	0	1	3	0	1	1	Water	1	1	Social media
24	2	2	1	8	9	1	0	2	0	0	1		Flu Vaccine		4	0	1	1	1	3	2	2	2	1	1	3	1	Europe	0	1	3	1	1	1	Food	1	1	Social media
55	1	3	1	2	0	2	1	1	1	1	1	Family doctor	Flu Vaccine	Flu	0	0	0	1	1	2	2	2	2	1	1	2	0			0	0	1	1	1	Water	1	1	Social media
41	2	2	4	0	0	2	1	1	2	1	0				3	0	0	3	1	3	2	2	2	1	1	3	0			0	0	0	0	0		0	0	Brochures/Flyers
32	2	2	3	4	0	2	0	1	0	0	0				3	0	0	1	1	2	3	3	2	1	1	2	0			1	1	0	0	1	Water	1	1	Videotapes in hospital
21	2	1	3	0	0	2	1	1	0	1	0				3	0	0	1	1	2	3	3	2	1	1	2	0			1	1	0	1	1	Food	0	0	Social media
42	1	1	3	12	0	2	1	1	0	1	0				4	0	0	1	2	3	2	2	3	1	1	2	1	Europe	0	0	0	0	0	0		1	1	Brochures/Flyers
30	1	2	1	2	0	1	0	1	1	1	1	Awareness Campaign		Flu	0	0	0	1	2	2	2	2	2	1	1	2	0			1	3	0	0	0		1	1	Social media
28	1	3	3	8	10	1	0	1	0	0	1	Self		Flu, Td	0	0	0	1	1	2	2	2	2	1	1	2	0			1	2	0	1	1	Food	1	1	Social media
37	1	2	1	1	0	2	0	1	0	1	1	Self		Flu	0	0	0	1	1	2	1	3	3	1	1	1	1	Europe	0	0	0	1	1	0		1	1	Videotapes in hospital
40	1	1	4	5	0	2	1	1	0	0	1	Treating Physician		Flu	0	0	0	1	1	3	3	2	2	1	1	3	1	Gulf	0	0	0	0	1	1	Food	1	1	Social media
47	1	4	1	2	0	2	1	1	1	0	0			Flu	0	0	0	3	1	2	2	2	2	1	1	3	0			0	0	0	1	0		1	1	Social media
53	1	2	1	12	0	2	1	1	1	1	0				4	0	0	2	3	1	2	3	3	3	3	2	1	Gulf	0	1	2	0	1	1	Water	0	0	Videotapes in hospital
64	1	3	3	4	0	3	0	1	1	1	1	Family Doctor		Flu, Td	0	0	0	1	1	2	2	2	2	1	1	2	0			1	2	1	1	1	Water	1	1	Social media
38	1	1	5	15	0	1	0	1	0	1	0				2	1	0	3	1	2	2	3	1	1	2	1	1	Europe	0	0	0	0	1	0		0	0	Social media
32	1	4	3	8	3	2	0	1	0	0	0			Hepatitis B, Rubella	0	0	1	1	1	3	2	2	3	1	1	2	0			1	2	0	0	1	Water	1	1	Social media
27	2	2	1	8	2	1	0	1	0	0	1	OB-GYN	HPV	Flu	4	0	0	1	3	2	2	3	1	3	1	3	1	Europe	0	1	3	0	1	1	Food, Water	1	1	Social media
27	2	4	1	8	9	1	0	1	0	0	1	Workplace Requirement		Flu, Pneumococcal, Td	0	0	1	1	1	2	2	2	2	1	1	2	1	Europe, Asia	0	0	0	0	1	1	Insect Bites	1	1	Brochures/Flyers
23	2	3	1	1	0	1	0	1	0	0	1		Flu Vaccine	Flu	0	0	0	3	1	2	2	3	3	1	1	1	0			1	2	0	1	1	Insect Bites	1	1	Social media
36	2	3	1	4	0	3	1	1	0	1	0				3	0	0	3	3	3	2	2	2	1	1	3	0			0	0	1	1	0		0	0	Social media
71	1	1	3	2	0	2	1	1	3	0	0				3	0	0	1	1	2	2	2	3	1	1	1	0			1	3	0	1	1	Food	0	0	Videotapes in hospital
41	1	3	1	2	0	2	1	1	1	0	1	Treating Physician		Flu	3	0	0	1	1	2	2	2	2	1	1	2	1	Europe, Africa	0	1	3	1	1	1	Food	1	1	Social media
41	2	3	1	11	0	3	1	1	0	1	1				0	0	0	2	1	2	2	2	2	2	1	3	0			0	0	1	1	1	Food, Water, Medications	1	1	Social media
24	2	2	1	10	0	1	0	1	0	0	0				4	0	0	1	1	3	3	2	1	1	1	2	1	Europe, Gulf	0	1	2	0	1	0		1	1	Social media
28	2	4	1	4	0	3	1	1	0	0	0				3	0	0	1	1	3	2	1	1	3	3	3	1	Europe	0	0	0	1	1	0		0	1	Social media
29	1	3	1	8	7	1	0	1	0	1	1		Flu Vaccine - Hepatitis A/B		1	0	1	1	1	3	2	1	1	2	1	1	1	Europe	0	0	0	1	1	0		1	1	Social media
48	1	3	1	4	0	1	0	1	1	0	1	Treating Physician		Flu, Pneumococcal	0	0	0	1	2	2	2	2	2	1	1	2	1	North America	0	1	3	1	1	1	Food	1	1	Social media
38	1	3	3	4	0	2	1	1	0	0	1	Self		Flu	0	0	0	1	2	2	2	3	3	1	1	1	0			1	2	0	0	0		1	1	Brochures/Flyers
52	1	3	2	12	0	2	1	1	0	1	0				4	0	0	3	1	3	2	1	1	1	3	3	0			0	0	0	1	0		1	1	SMS
61	1	1	3	0	0	2	1	1	1	1	1	Family Doctor		Flu, Pneumococcal, Td	0	0	0	1	1	2	3	1	3	1	1	2	1	North America, Europe	0	1	2	0	1	1	Water	0	0	Brochures/Flyers
36	2	2	1	10	0	1	0	1	0	0	1	Pharmacist	Flu Vaccine	Flu	0	0	0	1	1	2	2	2	2	1	1	2	1	Europe	0	1	2	0	1	0		1	1	Social media
46	1	2	2	16	0	2	1	1	0	0	0				3	0	0	3	1	2	2	3	2	1	1	3	1	Gulf	0	1	3	0	1	1	Water	0	1	Social media
34	1	3	3	8	3	1	0	1	0	1	1	Self	Flu Vaccine	Flu	0	0	1	1	1	2	2	2	2	1	1	2	1	Europe, Gulf	0	1	3	0	1	0		1	1	Social media
59	2	3	1	0	0	2	1	1	0	1	0				3	0	0	1	2	3	1	1	1	2	2	1	1	Europe, Gulf	0	0	0	0	0	0		0	0	Brochures/Flyers
42	2	3	2	16	0	2	1	1	0	0	0			Flu	0	0	0	1	1	2	2	2	2	1	1	2	0			1	1	0	1	1	Allergies	1	1	Social media
51	1	1	3	15	0	2	1	1	1	0	1	Treating Physician		Flu, Pneumococcal, Td, Hepatitis B	0	0	0	1	1	2	2	2	2	1	1	2	0			1	2	0	1	1	Water	0	0	Brochures/Flyers
39	1	2	4	2	0	2	0	1	0	1	0				4	0	0	3	1	2	2	2	1	1	3	3	1	Europe	0	0	0	0	1	0		1	1	Brochures/Flyers
37	1	2	1	8	11	1	0	1	0	1	0				3	0	0	1	2	2	2	2	2	1	1	2	0			1	1	0	1	1	Food	1	1	Social media
58	1	1	3	13	0	2	1	1	1	1	0				0	0	0	1	2	2	1	3	2	1	1	2	0			0	0	0	1	1	Food	0	0	Videotapes in hospital
37	1	3	3	4	0	1	0	1	1	0	0				3	0	0	1	1	3	2	1	3	1	1	2	0			1	2	0	1	1	Food	1	1	Brochures/Flyers
40	1	2	1	7	0	2	1	1	0	1	1	Self		Flu	0	0	0	1	1	2	2	3	2	1	1	2	1	Europe	0	1	3	0	1	1	Insect Bites	0	1	Social media
27	2	2	2	1	0	1	0	1	1	0	0				3	0	0	1	1	2	2	3	2	1	1	1	0			0	0	0	0	1	Food	1	1	Social media
54	1	2	2	2	0	2	1	1	0	1	0				3	0	0	1	1	3	2	3	3	3	1	1	0			1	2	0	1	1	Food	0	0	Social media
61	1	1	5	16	0	3	1	1	1	1	1	Treating Physician		Flu	0	0	0	1	1	2	2	3	2	1	1	2	0			1	1	1	1	1	Water	0	0	Brochures/Flyers
32	1	2	3	0	0	1	0	1	0	1	0				3	0	0	1	1	3	1	2	2	1	1	1	0			1	3	0	1	1	Insect Bites	0	0	Social media
44	1	1	3	12	0	2	1	1	0	0	0				3	0	0	1	1	2	2	2	2	1	1	2	1	Asia	0	1	2	1	1	1		0	1	Brochures/Flyers
30	1	2	4	2	0	1	0	1	0	1	0				3	0	0	1	1	2	2	2	2	1	1	2	1	Europe	0	1	3	0	1	1	Water	1	1	Social media
36	1	2	1	7	0	2	0	1	0	1	1	Family Doctor		Flu	0	0	0	1	1	2	3	3	2	1	1	1	0			1	2	1	1	1	Insect Bites	1	1	Social media
59	1	1	3	12	0	2	1	1	2	0	1	Treating Physician		Flu, Pneumococcal	0	0	0	1	1	3	3	2	2	1	1	2	1	Europe	0	1	1	1	1	1	Food	1	1	Billboards
25	2	4	1	2	0	1	0	1	0	0	0			Flu	4	0	0	3	3	1	2	3	2	1	1	3	1	Gulf	0	0	0	0	0	0		0	0	Social media
28	2	3	1	2	0	2	0	1	0	1	0				3	0	0	3	3	3	2	2	3	3	2	2	0			0	0	0	0	1	Insect Bites	0	0	Social media
22	2	3	1	16	0	1	0	1	0	0	0				4	0	0	1	1	3	2	3	1	1	3	2	1	Asia	0	0	0	0	0	1	Water	0	0	Social media
40	2	2	1	0	0	2	1	1	1	0	0			Flu	0	0	0	1	1	2	2	2	1	1	1	2	1	Gulf	0	1	1	0	1	1	Insect Bites	0	1	Billboards
55	1	3	1	16	0	2	1	1	1	1	0			Flu	0	0	0	1	1	3	3	2	2	1	1	2	0			0	0	0	0	0		0	0	Social media
66	1	4	1	4	0	2	1	1	1	1	1	Treating Physician	Flu Vaccine	Flu, Pneumococcal	0	0	0	1	1	2	2	2	2	1	1	2	1	Asia	0	1	2	0	1	1	Food	0	1	Social media
29	2	3	1	8	2	2	0	1	0	0	0			Flu	3	0	0	1	1	3	2	3	1	1	3	3	0			0	0	0	0	1	Insect Bites	1	0	SMS
25	2	3	1	7	0	1	0	1	0	0	1		Flu Vaccine - HPV	Flu, HPV	0	0	0	1	1	2	2	2	2	1	1	2	1	North America	0	1	1	0	0	0		1	1	Social media
56	2	1	2	16	0	1	0	1	1	0	1	Treating Physician		Flu, Pneumococcal, Td	0	0	0	1	1	2	2	3	2	1	1	3	1	North America	0	0	0	1	1	0		0	0	SMS
70	2	2	1	0	0	3	1	1	2	0	0				3	0	0	1	1	3	2	2	3	1	1	2	1	Europe	0	0	0	1	1	0		0	1	Billboards
60	2	3	1	4	0	2	0	1	0	0	0			Flu	4	0	0	3	1	2	2	3	2	1	2	1	1	Africa	0	1	2	1	0	0		0	0	SMS
29	1	4	1	1	0	1	0	1	0	1	0				3	0	0	1	1	2	2	2	2	1	1	2	1	Middle East	0	1	2	1	1	1	Insect Bites	1	1	Social media
72	1	3	1	2	0	2	1	1	3	1	1			Flu	3	0	0	3	1	3	2	3	2	1	1	2	1	North America	0	0	0	0	1	0		0	0	SMS
66	1	4	1	4	0	2	0	1	0	0	1	Self		Flu, Td	0	0	0	1	1	2	2	2	2	1	1	2	1	North America	0	1	3	0	1	1	Insect Bites	1	1	Social media

## Sheet: ORIG_Codes
1) Age	2) Gender	3) Level of Education	4) Area of Residency	5) Occupation	If you answered as healthcare please specify	6) Marital status	7) Children	8) Nationality	1-Do you have any medical condition?	2-Do you smoke?	3-Have you ever been recommended vaccination in your adult life?	If your answer was yes to the previous question please specify by whom	If your answer was yes to the previous question please specify which vaccines	4-Did you complete your vaccinations as an adult? If YES, which vaccines?	4-Did you complete your vaccinations as an adult? If NO, why not?	5-Are you aware about a vaccine for hypertension (high blood pressure)?	6- Does your job require you to be vaccinated?	7-All adults, regardless of their health status, must update their vaccination (booster or new vaccines)	8-Vaccines are highly protective against the diseases they are targeting	9-Vaccines may trigger some diseases such as diabetes, autism or other, as side effects	10-Vaccines are unnecessary because we can treat the disease once it occurs	11-Vaccines contain chemicals that are harmful to humans	12-I am concerned about the side effects of vaccines	13-If there were any indicated vaccines, I would get them done	14-If there were any indicated vaccines, I would recommend to others	15-Vaccines are of less importance in adulthood	1-Did you travel last year?	If yes, where to?	2- Did you consult your doctor before traveling?	3-Do you think you should consult a doctor before traveling?	If your answer was yes, when should you consult your doctor?	4-Do you take a first aid kit while travelling?	5-Do you take medications with you while traveling?	6-Do you take specific precautions while travelling (water, food, insect bite..)?	If your answer was yes, which precaution is the most important to you	7- Are you aware about preventive medications against certain infections while travelling?	8- Do you know about pre travel vaccination for certain parts of the world?	9- What do you think is the best way of spreading awareness about adult and travel vaccination?
	1 = male	1 = School	1 = Beirut	1 = Architecture	1 = Dentist	1 = Single	0 = No	1 = Lebanese	0 = None	0 = No	0 = No				1 = Fear From Side Effecrs	0 = No	0 = No	1 = Agree	1 = Agree	1 = Agree	1 = Agree	1 = Agree	1 = Agree	1 = Agree	1 = Agree	1 = Agree	0 = No		0 = No	0 = No	1 = 1 week	0 = No	0 = No	0 = No		0 = No	0 = No
	2 = female	2 = Undergraduate	2 = Mount Lebanon	2 = Business	2 = Dietician	2 = Married	1 = Yes	2 = Other	1 = 1 risk factor	1 = Yes	1 = Yes				2 = Financial	1 = Yes	1 = Yes	2 = Disagree	2 = Disagree	2 = Disagree	2 = Disagree	2 = Disagree	2 = Disagree	2 = Disagree	2 = Disagree	2 = Disagree	1 = Yes		1 = Yes	1 = Yes	2 = 2 weeks	1 = Yes	1 = Yes	1 = Yes		1 = Yes	1 = Yes
		3 = Graduate	3 = Bekaa	3 = Computer Science	3 = Doctor	3 = Divorced			2 = 2 risk factors						3 = Unawareness			3 = Uncertain	3 = Uncertain	3 = Uncertain	3 = Uncertain	3 = Uncertain	3 = Uncertain	3 = Uncertain	3 = Uncertain	3 = Uncertain					3 = 4 weeks
		4 = Postgraduare	4 = North	4 = Education	4 = Lab	4 = Widowed			3 = 3 risk factors						4 = No indication																0 = Blank
			5 = South	5 = Fitness and wellness	5 = Med Rep										0 = Blank
				6 = Food and beverages	6 = Medical Student
				7 = Graphic Design	7 = Nurse
				8 = Healthcare	8 = Office
				9 = Law practice	9 = Pharmacist
				10 = Media and Film	10 = Physical
				11 = Office	11 = Psych
				12 = Public Services	12 = Public Health
				13 = Skilled Crafts	13 = Student
				14 = Student	14 = Vet
				15 = Transportation	15 = Other
				16 = Other	16 = Unspecified
				0 = Unemployed	0 = NA
